# Supplementary material for: Acquisition of a novel restriction modification system regulates genetic flux and gene expression in the hypervirulent and globally disseminated CC17 lineage of group B Streptococcus
Source: Nucleic Acids Res. 2026 Jul 8;54(13):gkag683. doi: 10.1093/nar/gkag683 (PMC13343189; doi:10.1093/nar/gkag683)
Supplement: gkag683_Supplemental_Files [file gkag683_supplemental_files.zip]

Archive with 2 entries (2 files):
- Supplementary data.pdf
- Supplementary table 1.xlsx
