# Supplementary material for: Acquisition of a novel restriction modification system regulates genetic flux and gene expression in the hypervirulent and globally disseminated CC17 lineage of group B Streptococcus
Source: Nucleic Acids Res. 2026 Jul 8;54(13):gkag683. doi: 10.1093/nar/gkag683 (PMC13343189; doi:10.1093/nar/gkag683)
Supplement: gkag683_Supplemental_Files [file gkag683_supplemental_files.zip › Supplementary table 1.xlsx]

## Sheet: WTvsCOH1vs∆SagCOH1I_RMS_04
GeneID	Base mean	log2(FC)	StdErr	Wald-Stats	P-value	P-adj
gene-GBSCOH1_0222	3873.95	10.4611	0.318088	32.8873	3.33894e-237	6.91495e-234
gene-GBSCOH1_0221	216.73	8.23097	0.604568	13.6146	3.27811e-42	3.39448e-39
gene-GBSCOH1_0224	4133.14	0.724133	0.0923762	7.83896	4.54298e-15	3.13617e-12
gene-GBSCOH1_0223	7524.74	0.668378	0.0958691	6.97178	3.12963e-12	1.62037e-09
gene-GBSCOH1_0777	5035.08	0.204472	0.0623797	3.27787	0.00104594	0.433229
gene-GBSCOH1_0776	1703.38	0.219169	0.0727371	3.01317	0.00258537	0.892382
gene-GBSCOH1_0001	3832.33	-0.00937886	0.100439	-0.0933785	0.925603	0.999559
gene-GBSCOH1_0002	7268.5	0.0599234	0.109264	0.54843	0.583397	0.999559
gene-GBSCOH1_0003	574.09	-0.149916	0.117782	-1.27282	0.20308	0.999559
gene-GBSCOH1_0004	292.935	-0.0976691	0.1961	-0.498059	0.618443	0.999559
gene-GBSCOH1_0005	197.987	-0.0502528	0.150877	-0.333071	0.739081	0.999559
gene-GBSCOH1_0006	5528.49	0.0366775	0.0966687	0.379414	0.70438	0.999559
gene-GBSCOH1_0007	258.844	-0.102435	0.111256	-0.920707	0.357203	0.999559
gene-GBSCOH1_0008	3098.43	-0.0500805	0.0860133	-0.582241	0.560405	0.999559
gene-GBSCOH1_0009	448.555	-0.0242971	0.117887	-0.206105	0.836709	0.999559
gene-GBSCOH1_0010	548.674	-0.19714	0.127315	-1.54844	0.121516	0.999559
gene-GBSCOH1_0011	161.702	0.108641	0.161125	0.674264	0.500144	0.999559
gene-GBSCOH1_0012	2536.56	-0.0889063	0.0988685	-0.899237	0.368526	0.999559
gene-GBSCOH1_0013	1827.49	-0.062652	0.12019	-0.521273	0.602177	0.999559
gene-GBSCOH1_0014	2858.34	-0.00995026	0.0766676	-0.129784	0.896737	0.999559
gene-GBSCOH1_0015	24005.4	0.0688123	0.0678714	1.01386	0.310648	0.999559
gene-rrsA	159.615	-0.97982	0.438472	-2.23462	0.025442	0.999559
rna-HG939456.1:18087..18159	0.147398	0.829529	3.53381	0.234741	0.81441	0.999559
gene-rrlA	441.055	-1.15858	0.588974	-1.96712	0.049169	0.999559
gene-rrfA	0.372907	-0.580562	2.78037	-0.208808	0.834598	0.999559
rna-HG939456.1:21410..21482	0.384856	-0.580705	2.75919	-0.210462	0.833307	0.999559
rna-HG939456.1:21485..21557	0.139952	-0.613143	3.53381	-0.173508	0.862252	0.999559
rna-HG939456.1:21642..21723	0.357059	-1.90474	3.48377	-0.546746	0.584553	0.999559
rna-HG939456.1:21734..21806	2.82685	-1.06659	1.04797	-1.01776	0.30879	0.999559
rna-HG939456.1:21840..21911	2.31567	-2.29305	1.25022	-1.83412	0.0666365	0.999559
rna-HG939456.1:21920..22004	0.687059	1.11092	2.48131	0.447713	0.654361	0.999559
rna-HG939456.1:22016..22089	2.13785	-0.816612	1.1319	-0.721451	0.470632	0.999559
gene-rrsB	0.431554	2.26909	3.47608	0.652772	0.513903	0.999559
gene-rrlB	1.687	-3.31502	1.56279	-2.12122	0.0339033	0.999559
rna-HG939456.1:27473..27554	0.101052	-0.613143	3.53381	-0.173508	0.862252	0.999559
rna-HG939456.1:27671..27742	3.12482	-3.48261	1.35137	-2.57709	0.00996352	0.999559
rna-HG939456.1:27751..27835	1.1852	1.14266	1.51694	0.753269	0.451288	0.999559
rna-HG939456.1:27847..27920	0.938433	0.0424202	1.71866	0.0246821	0.980309	0.999559
rna-HG939456.1:27928..28001	1.23962	-1.82664	2.03327	-0.898378	0.368984	0.999559
rna-HG939456.1:28017..28090	22.5794	-1.76955	0.729532	-2.4256	0.0152832	0.999559
rna-HG939456.1:28110..28183	18.0266	-1.55353	0.962583	-1.61392	0.106544	0.999559
rna-HG939456.1:28299..28372	1.93118	-1.83944	1.88572	-0.975457	0.329333	0.999559
rna-HG939456.1:28375..28447	7.55698	-1.42004	1.16957	-1.21416	0.224688	0.999559
rna-HG939456.1:28467..28537	10.5512	-1.20705	0.874119	-1.38087	0.167318	0.999559
rna-HG939456.1:28572..28645	5.12565	-0.860667	1.19258	-0.721683	0.47049	0.999559
rna-HG939456.1:28659..28746	5.25966	-1.27114	0.793959	-1.60101	0.109374	0.999559
gene-GBSCOH1_0016	35537.5	0.0560609	0.0933579	0.600494	0.548177	0.999559
gene-GBSCOH1_0017	5839.84	0.024305	0.098672	0.246321	0.805434	0.999559
gene-GBSCOH1_0018	9145.31	0.0282368	0.127008	0.222324	0.824062	0.999559
gene-GBSCOH1_0019	6181.82	0.0870308	0.116983	0.743959	0.456901	0.999559
gene-GBSCOH1_0020	34.4294	0.203309	0.303288	0.670349	0.502635	0.999559
gene-GBSCOH1_0021	4040.87	0.00572253	0.0697101	0.0820904	0.934575	0.999559
gene-GBSCOH1_0022	998.018	0.161539	0.0902586	1.78973	0.0734969	0.999559
gene-GBSCOH1_0023	120.541	-0.489912	0.429869	-1.13968	0.254421	0.999559
gene-GBSCOH1_0024	1966.6	-0.132374	0.228912	-0.578274	0.563079	0.999559
gene-GBSCOH1_0025	1502.22	-0.0485925	0.221348	-0.21953	0.826237	0.999559
gene-GBSCOH1_0026	991.768	-0.0822334	0.213085	-0.385919	0.699557	0.999559
gene-GBSCOH1_0027	581.487	-0.109084	0.248329	-0.439271	0.660465	0.999559
gene-GBSCOH1_0028	913.658	-0.149249	0.199694	-0.747389	0.454829	0.999559
gene-GBSCOH1_0029	2749.99	-0.0600309	0.207398	-0.289447	0.772239	0.999559
gene-GBSCOH1_0030	43.4655	-0.27808	0.290191	-0.958264	0.337929	0.999559
gene-GBSCOH1_0031	2323.91	0.112128	0.102629	1.09256	0.274585	0.999559
gene-GBSCOH1_0032	28.2606	0.0209471	0.326205	0.0642146	0.948799	0.999559
gene-GBSCOH1_0033	50.7024	-0.0195687	0.329101	-0.0594609	0.952585	0.999559
gene-GBSCOH1_0034	21.743	-0.111836	0.344665	-0.324478	0.745576	0.999559
gene-GBSCOH1_0035	18.6378	-0.242894	0.396345	-0.612834	0.539986	0.999559
gene-GBSCOH1_0036	7.89596	-0.298267	0.569002	-0.524193	0.600145	0.999559
gene-GBSCOH1_0037	17.6263	-0.640084	0.393183	-1.62795	0.103535	0.999559
gene-GBSCOH1_0038	26.2189	-0.467101	0.337187	-1.38529	0.165964	0.999559
gene-GBSCOH1_0039	31.6755	-0.145376	0.314937	-0.461604	0.644365	0.999559
gene-GBSCOH1_0040	44.7031	-0.317007	0.247141	-1.28269	0.1996	0.999559
gene-GBSCOH1_0041	1938.96	-0.0283422	0.0833852	-0.339895	0.733936	0.999559
gene-GBSCOH1_0042	150.297	-0.0460078	0.214104	-0.214885	0.829857	0.999559
gene-GBSCOH1_0043	99.3583	-0.175452	0.251246	-0.698326	0.484973	0.999559
gene-GBSCOH1_0044	298.848	-0.080145	0.232944	-0.344053	0.730806	0.999559
gene-GBSCOH1_0045	698.445	-0.239735	0.109868	-2.18203	0.0291074	0.999559
gene-GBSCOH1_0046	838.036	-0.104084	0.0909071	-1.14495	0.25223	0.999559
gene-GBSCOH1_0047	3132.88	-0.101878	0.0760619	-1.33941	0.180439	0.999559
gene-GBSCOH1_0048	880.815	-0.154828	0.154534	-1.0019	0.31639	0.999559
gene-GBSCOH1_0049	2415.08	-0.126388	0.173072	-0.730263	0.46523	0.999559
gene-GBSCOH1_0050	1054.1	-0.102349	0.0918889	-1.11383	0.265351	0.999559
gene-GBSCOH1_0051	1104.26	-0.0505237	0.0938868	-0.538135	0.590484	0.999559
gene-GBSCOH1_0052	6819.74	-0.0051322	0.0806216	-0.0636579	0.949243	0.999559
gene-GBSCOH1_0053	7039.03	0.201439	0.512558	0.393008	0.694314	0.999559
gene-GBSCOH1_0054	1030.66	0.173292	0.345222	0.501972	0.615687	0.999559
gene-GBSCOH1_0055	2160.73	-0.0397324	0.0914684	-0.434384	0.664009	0.999559
gene-GBSCOH1_0056	3606.35	-0.0114915	0.0667168	-0.172243	0.863247	0.999559
gene-GBSCOH1_0057	25904.1	-0.0377974	0.152699	-0.24753	0.804498	0.999559
gene-GBSCOH1_0058	40648.6	0.00973316	0.128005	0.0760372	0.93939	0.999559
gene-GBSCOH1_0059	46221.5	0.00619523	0.127999	0.0484006	0.961397	0.999559
gene-GBSCOH1_0060	29570.6	0.0284355	0.127516	0.222995	0.823539	0.999559
gene-GBSCOH1_0061	83731.9	0.0522696	0.118573	0.440821	0.659343	0.999559
gene-GBSCOH1_0062	27437.3	0.103159	0.117368	0.878941	0.379433	0.999559
gene-GBSCOH1_0063	29851.2	0.115073	0.125974	0.913466	0.360998	0.999559
gene-GBSCOH1_0064	69157.2	0.0926919	0.122595	0.75608	0.449601	0.999559
gene-GBSCOH1_0065	47235.3	0.0879438	0.116711	0.753517	0.451139	0.999559
gene-GBSCOH1_0066	24783.9	0.0740009	0.113055	0.654559	0.512752	0.999559
gene-GBSCOH1_0067	28309.6	0.0634069	0.114121	0.55561	0.578478	0.999559
gene-GBSCOH1_0068	54135.9	0.0400835	0.12161	0.329606	0.741698	0.999559
gene-GBSCOH1_0069	36624.8	0.0947029	0.136261	0.69501	0.487049	0.999559
gene-GBSCOH1_0070	71573.6	0.0660965	0.124281	0.531832	0.594842	0.999559
gene-GBSCOH1_0071	19710.9	0.0265454	0.0980894	0.270625	0.78668	0.999559
gene-GBSCOH1_0072	54134	0.0534604	0.108258	0.493822	0.621432	0.999559
gene-GBSCOH1_0073	66343.5	0.102434	0.120091	0.852967	0.393677	0.999559
gene-GBSCOH1_0074	39597	0.0761604	0.114511	0.665091	0.505992	0.999559
gene-GBSCOH1_0075	61952.7	0.136154	0.137189	0.992452	0.320977	0.999559
gene-GBSCOH1_0076	23044.8	-0.0400857	0.0917233	-0.437028	0.662091	0.999559
gene-GBSCOH1_0077	49168.9	0.0447475	0.108891	0.410939	0.681117	0.999559
gene-GBSCOH1_0078	159043	0.0518788	0.110503	0.469476	0.638729	0.999559
gene-GBSCOH1_0079	6288.63	0.0737173	0.107261	0.687272	0.491912	0.999559
gene-GBSCOH1_0080	17461.9	0.0926421	0.129323	0.716363	0.473767	0.999559
gene-GBSCOH1_0081	5192.41	0.153678	0.105125	1.46185	0.143781	0.999559
gene-GBSCOH1_0082	34685.4	0.142173	0.117665	1.20828	0.226938	0.999559
gene-GBSCOH1_0083	36740.5	0.137443	0.120829	1.1375	0.255331	0.999559
gene-GBSCOH1_0084	97932.5	0.0704917	0.0944548	0.746301	0.455486	0.999559
gene-GBSCOH1_0085	46244	0.0958727	0.0858392	1.11689	0.264042	0.999559
gene-rrsC	0.118618	0.829529	3.53381	0.234741	0.81441	0.999559
gene-rrlC	0.101052	-0.613143	3.53381	-0.173508	0.862252	0.999559
rna-HG939456.1:96935..97008	0.143851	0.829529	3.53381	0.234741	0.81441	0.999559
rna-HG939456.1:97019..97090	0.202105	-1.24068	3.52994	-0.351473	0.725233	0.999559
rna-HG939456.1:97104..97193	0.84943	-0.174215	2.02251	-0.0861382	0.931357	0.999559
rna-HG939456.1:97204..97277	0.118618	0.829529	3.53381	0.234741	0.81441	0.999559
rna-HG939456.1:97364..97444	0.502381	-1.25932	2.21411	-0.568771	0.569512	0.999559
rna-HG939456.1:97451..97521	0.118618	0.829529	3.53381	0.234741	0.81441	0.999559
rna-HG939456.1:97536..97608	0.563074	-0.294525	2.59043	-0.113697	0.909478	0.999559
rna-HG939456.1:97615..97686	0.139952	-0.613143	3.53381	-0.173508	0.862252	0.999559
rna-HG939456.1:97697..97780	0.202105	-1.24068	3.52994	-0.351473	0.725233	0.999559
gene-GBSCOH1_0086	67.8079	-0.03142	0.195116	-0.161033	0.872068	0.999559
gene-GBSCOH1_0087	44.2011	-0.109325	0.253232	-0.431718	0.665947	0.999559
gene-GBSCOH1_0088	77.618	0.116526	0.213365	0.546135	0.584973	0.999559
gene-GBSCOH1_0089	182.085	-0.137237	0.19645	-0.698588	0.48481	0.999559
gene-GBSCOH1_0090	260.857	-0.163935	0.21513	-0.76203	0.446042	0.999559
gene-GBSCOH1_0091	2820.93	0.019651	0.0872225	0.225298	0.821748	0.999559
gene-GBSCOH1_0092	12.629	-0.309377	0.427537	-0.723626	0.469295	0.999559
gene-GBSCOH1_0093	699.133	0.0462409	0.116747	0.396077	0.692048	0.999559
gene-GBSCOH1_0094	1333.78	0.0191583	0.0844159	0.226951	0.820462	0.999559
gene-GBSCOH1_0095	1119.42	0.00479164	0.112063	0.0427583	0.965894	0.999559
gene-GBSCOH1_0096	3490.41	0.0586926	0.0918449	0.63904	0.522797	0.999559
gene-GBSCOH1_0097	2436.77	0.0905827	0.120574	0.75126	0.452496	0.999559
gene-GBSCOH1_0098	19460.7	0.0912603	0.122312	0.746124	0.455592	0.999559
gene-GBSCOH1_0099	4388.41	0.104352	0.135982	0.767394	0.442847	0.999559
gene-GBSCOH1_0100	343.115	-0.121219	0.170272	-0.711917	0.476516	0.999559
gene-GBSCOH1_0101	829.589	-0.1982	0.250517	-0.791164	0.428848	0.999559
gene-GBSCOH1_0102	487.392	-0.236206	0.269998	-0.874845	0.381658	0.999559
gene-GBSCOH1_0103	239.827	-0.0370066	0.270506	-0.136805	0.891185	0.999559
gene-GBSCOH1_0104	368.529	-0.144935	0.327045	-0.443165	0.657647	0.999559
gene-GBSCOH1_0105	468.895	-0.00330306	0.147905	-0.0223323	0.982183	0.999559
gene-GBSCOH1_0106	33036.5	0.0368981	0.0778372	0.474041	0.63547	0.999559
gene-GBSCOH1_0107	2171.41	-0.203886	0.226973	-0.898281	0.369035	0.999559
gene-GBSCOH1_0108	1954.24	-0.239027	0.284025	-0.841569	0.400029	0.999559
gene-GBSCOH1_0109	1217.03	-0.277402	0.338229	-0.820159	0.412125	0.999559
rna-HG939456.1:119802..119887	8.04418	-0.616475	0.87831	-0.701888	0.482749	0.999559
gene-GBSCOH1_0110	321.658	-0.267417	0.246183	-1.08625	0.277367	0.999559
gene-GBSCOH1_0111	2117.39	0.178245	0.121972	1.46136	0.143916	0.999559
gene-GBSCOH1_0112	2484.36	0.278724	0.204727	1.36144	0.173374	0.999559
gene-GBSCOH1_0113	5006.27	0.159915	0.194493	0.822216	0.410954	0.999559
gene-GBSCOH1_0114	28.3907	-0.252227	0.319679	-0.789002	0.430111	0.999559
gene-GBSCOH1_0115	4814.87	0.119885	0.0891587	1.34463	0.178746	0.999559
gene-GBSCOH1_0116	146.2	0.046596	0.251977	0.184922	0.85329	0.999559
gene-GBSCOH1_0117	228.564	-0.0758428	0.283329	-0.267684	0.788943	0.999559
gene-GBSCOH1_0118	527.733	0.097466	0.38418	0.253699	0.799728	0.999559
gene-GBSCOH1_0119	210.251	0.432589	0.48186	0.897749	0.369319	0.999559
gene-GBSCOH1_0120	1396.93	0.365085	0.542313	0.6732	0.50082	0.999559
gene-GBSCOH1_0121	2461.61	0.246297	0.279148	0.882318	0.377605	0.999559
gene-GBSCOH1_0122	62.1721	0.0421281	0.239614	0.175816	0.860438	0.999559
gene-GBSCOH1_0123	40.2259	-0.0748862	0.263065	-0.284668	0.775899	0.999559
gene-GBSCOH1_0124	445.925	0.0697581	0.0950012	0.734287	0.462774	0.999559
gene-GBSCOH1_0125	975.243	0.0353906	0.118985	0.297437	0.766133	0.999559
gene-GBSCOH1_0126	108.442	0.103817	0.299136	0.347057	0.728549	0.999559
gene-GBSCOH1_0127	90.5376	-0.0030739	0.249318	-0.0123292	0.990163	0.999559
gene-GBSCOH1_0128	59237.8	0.129269	0.121785	1.06146	0.288483	0.999559
gene-GBSCOH1_0129	3459.08	0.0205251	0.111672	0.183799	0.854171	0.999559
gene-GBSCOH1_0130	3026.08	-0.226204	0.273883	-0.825915	0.408852	0.999559
gene-GBSCOH1_0131	2645.81	0.029662	0.124588	0.23808	0.811819	0.999559
gene-GBSCOH1_0132	18679.4	0.0792858	0.0952219	0.832642	0.405047	0.999559
gene-GBSCOH1_0133	4235.08	0.103046	0.210429	0.489692	0.624352	0.999559
gene-GBSCOH1_0134	46.5989	-0.337655	0.328091	-1.02915	0.303409	0.999559
gene-GBSCOH1_0135	230.995	0.145112	0.162195	0.894673	0.370962	0.999559
gene-GBSCOH1_0136	9587.34	0.0662881	0.0591696	1.12031	0.262583	0.999559
gene-GBSCOH1_0137	11963.3	0.0231632	0.073584	0.314785	0.752925	0.999559
gene-GBSCOH1_0138	1882.38	-0.0120459	0.138191	-0.0871686	0.930537	0.999559
gene-GBSCOH1_0139	2642.73	0.0216735	0.077957	0.278019	0.780998	0.999559
gene-GBSCOH1_0140	3786.53	-0.0418672	0.0970571	-0.431367	0.666202	0.999559
gene-GBSCOH1_0141	9271.67	-0.0257315	0.094874	-0.271217	0.786224	0.999559
gene-GBSCOH1_0142	1442.45	0.231151	0.134445	1.7193	0.08556	0.999559
gene-GBSCOH1_0143	3552.7	0.197993	0.174785	1.13278	0.257306	0.999559
gene-GBSCOH1_0144	4180.38	0.165487	0.180688	0.915873	0.359734	0.999559
gene-GBSCOH1_0145	1478.57	0.184023	0.177263	1.03814	0.299207	0.999559
gene-GBSCOH1_0146	5521.79	0.116548	0.168275	0.692604	0.488558	0.999559
gene-GBSCOH1_0147	1258.12	-0.00937489	0.136764	-0.0685478	0.94535	0.999559
gene-GBSCOH1_0148	788.091	-0.0340823	0.189295	-0.180048	0.857115	0.999559
gene-GBSCOH1_0149	29554	-0.0515612	0.100558	-0.51275	0.608126	0.999559
gene-GBSCOH1_0150	6114.03	-0.111872	0.0868923	-1.28748	0.197926	0.999559
gene-GBSCOH1_0151	6413.38	-0.0714301	0.0733388	-0.973974	0.330069	0.999559
gene-GBSCOH1_0152	8766.27	-0.0656272	0.0994828	-0.659684	0.509457	0.999559
gene-GBSCOH1_0153	8049.34	-0.0616306	0.106386	-0.579314	0.562378	0.999559
gene-rrlD	0.101052	-0.613143	3.53381	-0.173508	0.862252	0.999559
gene-GBSCOH1_0154	81.9067	0.0616246	0.365301	0.168696	0.866036	0.999559
gene-GBSCOH1_0155	544.156	-0.307497	0.200463	-1.53393	0.125047	0.999559
gene-GBSCOH1_0156	1129.26	-0.190808	0.126442	-1.50906	0.131283	0.999559
gene-GBSCOH1_0157	1864.9	-0.151021	0.0849767	-1.7772	0.0755348	0.999559
gene-GBSCOH1_0158	2554.03	-0.117401	0.095478	-1.22961	0.218842	0.999559
gene-GBSCOH1_0159	186.857	0.0569303	0.223073	0.255209	0.798561	0.999559
gene-GBSCOH1_0160	6047.62	-0.016831	0.081864	-0.205597	0.837106	0.999559
gene-GBSCOH1_0161	7432.2	0.040496	0.0818359	0.494844	0.620711	0.999559
gene-GBSCOH1_0162	63796.1	0.0146592	0.102456	0.143078	0.886228	0.999559
gene-GBSCOH1_0163	88204.9	0.0227133	0.0836687	0.271467	0.786032	0.999559
gene-GBSCOH1_0164	1147.61	0.245337	0.276005	0.888888	0.374063	0.999559
gene-GBSCOH1_0165	17.3064	0.0806654	0.422073	0.191117	0.848434	0.999559
gene-GBSCOH1_0166	24.3162	0.297947	0.430558	0.692003	0.488936	0.999559
gene-GBSCOH1_0167	43.7521	-0.0821504	0.257347	-0.31922	0.749559	0.999559
gene-GBSCOH1_0168	36.3319	-0.0432984	0.285892	-0.151451	0.87962	0.999559
gene-GBSCOH1_0169	1542.04	-0.152751	0.158231	-0.96537	0.334359	0.999559
gene-GBSCOH1_0170	7996.86	0.139933	0.130887	1.06912	0.285015	0.999559
gene-GBSCOH1_0171	76.666	-0.204727	0.215811	-0.948637	0.342805	0.999559
gene-GBSCOH1_0172	68.9694	-0.2582	0.196999	-1.31067	0.18997	0.999559
gene-GBSCOH1_0173	271.359	0.173544	0.162278	1.06942	0.28488	0.999559
gene-GBSCOH1_0174	952.207	0.00323483	0.115981	0.027891	0.977749	0.999559
gene-GBSCOH1_0175	1743.55	0.0523266	0.12837	0.407622	0.683551	0.999559
gene-GBSCOH1_0176	1978.9	0.0630589	0.0878593	0.717726	0.472926	0.999559
gene-GBSCOH1_0177	126.614	-0.0653142	0.215525	-0.303047	0.761854	0.999559
gene-GBSCOH1_0178	295.731	-0.0529558	0.171682	-0.308454	0.757737	0.999559
gene-GBSCOH1_0179	761.199	-0.0016357	0.101937	-0.0160462	0.987198	0.999559
gene-GBSCOH1_0180	1575.35	0.0778099	0.104074	0.74764	0.454677	0.999559
gene-GBSCOH1_0181	390.339	-0.0140466	0.180865	-0.0776633	0.938096	0.999559
gene-GBSCOH1_0182	28.5977	0.117965	0.41129	0.286818	0.774251	0.999559
gene-GBSCOH1_0183	430.704	0.0206729	0.189159	0.109289	0.912974	0.999559
gene-GBSCOH1_0184	1329.55	0.227272	0.18105	1.2553	0.209371	0.999559
gene-GBSCOH1_0185	595.104	0.172637	0.17678	0.976563	0.328785	0.999559
gene-GBSCOH1_0186	27.8461	0.0589702	0.302349	0.19504	0.845362	0.999559
gene-GBSCOH1_0187	40.8693	-0.0326715	0.305582	-0.106915	0.914856	0.999559
gene-GBSCOH1_0188	1136.77	0.129446	0.102469	1.26327	0.206493	0.999559
gene-GBSCOH1_0189	194.109	-0.191244	0.174881	-1.09357	0.274145	0.999559
gene-GBSCOH1_0190	120.57	-0.280392	0.237579	-1.18021	0.237919	0.999559
gene-GBSCOH1_0191	58.435	-0.055223	0.287153	-0.192312	0.847498	0.999559
gene-GBSCOH1_0192	79.7405	-0.476147	0.266694	-1.78536	0.0742023	0.999559
gene-GBSCOH1_0193	933.774	0.375517	0.355816	1.05537	0.291257	0.999559
gene-GBSCOH1_0194	424.89	0.25222	0.238903	1.05574	0.291086	0.999559
gene-GBSCOH1_0195	1520.15	0.242873	0.325993	0.745025	0.456256	0.999559
gene-GBSCOH1_0196	68.0604	0.000774033	0.479249	0.0016151	0.998711	0.999559
gene-GBSCOH1_0197	289.188	-0.00811588	0.304614	-0.0266431	0.978744	0.999559
gene-GBSCOH1_0198	146.258	0.114975	0.26598	0.432268	0.665547	0.999559
gene-GBSCOH1_0199	162.835	0.00321881	0.226567	0.0142069	0.988665	0.999559
gene-GBSCOH1_0200	163.975	0.0722229	0.39203	0.184228	0.853835	0.999559
gene-GBSCOH1_0201	10077.9	0.0122921	0.14912	0.0824311	0.934304	0.999559
gene-GBSCOH1_0202	8537.08	-0.0238112	0.0837795	-0.284213	0.776247	0.999559
gene-GBSCOH1_0203	3894.33	-0.0850217	0.0948113	-0.896746	0.369855	0.999559
gene-GBSCOH1_0204	3701.28	-0.0256558	0.0964391	-0.266031	0.790215	0.999559
gene-GBSCOH1_0205	597.992	-0.0306141	0.150825	-0.202977	0.839153	0.999559
gene-GBSCOH1_0206	7791.06	-0.0311903	0.0667644	-0.46717	0.640378	0.999559
gene-GBSCOH1_0207	1822.04	-0.0330157	0.0900374	-0.366689	0.713851	0.999559
gene-GBSCOH1_0208	1324.82	0.0888447	0.0925269	0.960203	0.336953	0.999559
gene-GBSCOH1_0209	1049.82	0.00589886	0.112086	0.052628	0.958028	0.999559
gene-GBSCOH1_0210	4771.74	0.0209816	0.0707386	0.296608	0.766766	0.999559
gene-GBSCOH1_0211	1060.87	0.117194	0.106046	1.10512	0.269107	0.999559
gene-GBSCOH1_0212	368.257	-0.0142899	0.159926	-0.089353	0.928801	0.999559
gene-GBSCOH1_0213	34582.1	0.0978761	0.129333	0.756773	0.449186	0.999559
gene-GBSCOH1_0214	25347	0.172535	0.110372	1.56322	0.118	0.999559
gene-GBSCOH1_0215	1987.74	-0.0543218	0.164083	-0.331062	0.740598	0.999559
gene-GBSCOH1_0216	1026.22	0.0100947	0.186781	0.0540458	0.956899	0.999559
gene-GBSCOH1_0217	26.9684	-0.591797	0.32545	-1.8184	0.0690036	0.999559
gene-GBSCOH1_0218	87.2889	-0.719251	0.325385	-2.21046	0.0270734	0.999559
gene-GBSCOH1_0219	36.6461	-0.722795	0.33664	-2.14708	0.0317867	0.999559
gene-GBSCOH1_0220	54.1412	-0.940358	0.322075	-2.91968	0.00350385	0.999559
gene-GBSCOH1_0225	54.5409	-0.0185807	0.271122	-0.0685328	0.945362	0.999559
gene-GBSCOH1_0226	244.402	0.104585	0.130308	0.802601	0.422205	0.999559
gene-GBSCOH1_0227	204.155	-0.024411	0.141349	-0.1727	0.862887	0.999559
gene-GBSCOH1_0228	5349.71	0.0484936	0.152781	0.317406	0.750935	0.999559
gene-GBSCOH1_0229	7493.14	0.0348326	0.165091	0.210989	0.832896	0.999559
gene-GBSCOH1_0230	3754.65	0.0365021	0.162734	0.224306	0.82252	0.999559
gene-GBSCOH1_0231	5373.13	0.0336737	0.158867	0.211961	0.832137	0.999559
gene-rrlE	1.15357	-0.469802	1.67322	-0.280777	0.778881	0.999559
gene-rrfE	0.635024	-0.480681	1.92165	-0.25014	0.802479	0.999559
rna-HG939456.1:259540..259611	0.143851	0.829529	3.53381	0.234741	0.81441	0.999559
rna-HG939456.1:259625..259714	0.128003	-0.613143	3.53381	-0.173508	0.862252	0.999559
rna-HG939456.1:259725..259798	0.243811	-1.37727	3.52444	-0.390777	0.695962	0.999559
rna-HG939456.1:259801..259873	0.139952	-0.613143	3.53381	-0.173508	0.862252	0.999559
rna-HG939456.1:259885..259965	0.101052	-0.613143	3.53381	-0.173508	0.862252	0.999559
rna-HG939456.1:260057..260129	0.303157	-1.69998	3.50132	-0.485527	0.627303	0.999559
rna-HG939456.1:260136..260207	0.532213	-2.49602	3.13064	-0.797287	0.425284	0.999559
rna-HG939456.1:260218..260301	3.70033	-1.09319	1.02916	-1.06221	0.28814	0.999559
gene-GBSCOH1_0232	431.923	-0.256981	0.256525	-1.00178	0.316452	0.999559
gene-GBSCOH1_0233	3033.61	-0.108782	0.199319	-0.545768	0.585226	0.999559
gene-GBSCOH1_0234	625.678	0.0701172	0.232825	0.301158	0.763294	0.999559
gene-GBSCOH1_0235	1152.37	0.0577461	0.207689	0.278041	0.780981	0.999559
gene-GBSCOH1_0236	1293.22	0.245791	0.235072	1.0456	0.295745	0.999559
gene-GBSCOH1_0237	890.498	0.13081	0.200514	0.652374	0.51416	0.999559
gene-GBSCOH1_0238	1893.2	0.187725	0.209382	0.896566	0.36995	0.999559
gene-GBSCOH1_0239	650.722	-0.172842	0.219385	-0.787848	0.430786	0.999559
gene-GBSCOH1_0240	433.709	-0.646285	0.394769	-1.63712	0.101605	0.999559
gene-GBSCOH1_0241	93.3642	0.00805578	0.20287	0.039709	0.968325	0.999559
gene-GBSCOH1_0242	258.716	0.080413	0.172749	0.465492	0.641579	0.999559
gene-GBSCOH1_0243	396.799	0.0738539	0.101186	0.729885	0.46546	0.999559
gene-GBSCOH1_0244	234.939	0.114274	0.16105	0.709559	0.477978	0.999559
gene-GBSCOH1_0245	478.523	0.0146738	0.123998	0.118339	0.905799	0.999559
gene-GBSCOH1_0246	179.279	-0.0577587	0.158824	-0.363665	0.716108	0.999559
gene-GBSCOH1_0247	4229.45	0.0208043	0.154344	0.134791	0.892777	0.999559
gene-GBSCOH1_0248	834.432	-0.159972	0.281236	-0.568818	0.56948	0.999559
gene-GBSCOH1_0249	73.1887	-0.517655	0.264974	-1.95361	0.0507473	0.999559
gene-GBSCOH1_0250	3216.67	0.0785359	0.130337	0.602558	0.546803	0.999559
gene-GBSCOH1_0251	2030.59	0.0158292	0.122349	0.129377	0.897059	0.999559
gene-GBSCOH1_0252	9053.03	0.0542751	0.134521	0.403469	0.686603	0.999559
gene-GBSCOH1_0253	885.859	-0.00281986	0.138188	-0.0204059	0.98372	0.999559
gene-GBSCOH1_0254	28.9303	-0.0547705	0.291197	-0.188087	0.850808	0.999559
gene-GBSCOH1_0255	765.536	0.176784	0.265152	0.666727	0.504947	0.999559
gene-GBSCOH1_0256	308.216	0.0672904	0.229292	0.29347	0.769163	0.999559
gene-GBSCOH1_0257	78.7685	0.0453532	0.248403	0.18258	0.855128	0.999559
gene-GBSCOH1_0258	1896.12	0.0888966	0.16406	0.541853	0.58792	0.999559
gene-GBSCOH1_0259	1308.12	0.0566235	0.18001	0.314557	0.753098	0.999559
gene-GBSCOH1_0260	12947.2	0.130905	0.127202	1.02912	0.303424	0.999559
gene-GBSCOH1_0261	877.536	0.0330497	0.101263	0.326376	0.74414	0.999559
gene-GBSCOH1_0262	3054.13	0.114329	0.115912	0.986342	0.323965	0.999559
gene-GBSCOH1_0263	7874.92	0.0951505	0.0915159	1.03972	0.298472	0.999559
gene-GBSCOH1_0264	265.259	0.0856859	0.192667	0.444737	0.65651	0.999559
gene-GBSCOH1_0265	497.81	0.167637	0.143635	1.1671	0.243169	0.999559
gene-GBSCOH1_0266	1698.29	-0.0178957	0.0760782	-0.235228	0.814032	0.999559
gene-GBSCOH1_0267	4594.96	0.0633989	0.0921591	0.687929	0.491497	0.999559
gene-GBSCOH1_0268	2764.74	-0.0181247	0.102571	-0.176703	0.859742	0.999559
gene-GBSCOH1_0269	630.104	-0.0230462	0.125519	-0.183608	0.854321	0.999559
gene-GBSCOH1_0270	6458.32	-0.0330325	0.0533658	-0.618982	0.535928	0.999559
gene-GBSCOH1_0271	2695.34	0.0125909	0.0626941	0.200831	0.840831	0.999559
gene-GBSCOH1_0272	4554.28	0.0242138	0.0994619	0.243448	0.807658	0.999559
gene-GBSCOH1_0273	20731.7	0.0590952	0.146758	0.402672	0.68719	0.999559
gene-GBSCOH1_0274	32735.5	0.103381	0.149734	0.690429	0.489924	0.999559
gene-GBSCOH1_0275	27279.4	0.0783977	0.145825	0.537616	0.590842	0.999559
gene-GBSCOH1_0276	314.546	-0.0903669	0.125392	-0.720677	0.471108	0.999559
gene-GBSCOH1_0277	2909.68	0.141083	0.127131	1.10974	0.267109	0.999559
gene-GBSCOH1_0278	4111.04	0.0019918	0.0833579	0.0238945	0.980937	0.999559
gene-GBSCOH1_0279	3095.8	0.0625774	0.0986674	0.634225	0.525934	0.999559
gene-GBSCOH1_0280	8641.97	0.0186063	0.125735	0.147981	0.882358	0.999559
gene-GBSCOH1_0281	12577.4	0.101249	0.0721564	1.40319	0.16056	0.999559
gene-GBSCOH1_0282	2168.65	0.0362493	0.114962	0.315315	0.752522	0.999559
gene-GBSCOH1_0283	81.0309	-0.208044	0.269912	-0.770786	0.440834	0.999559
gene-GBSCOH1_0284	4194.99	-0.137178	0.147611	-0.929322	0.352722	0.999559
gene-GBSCOH1_0285	3717.11	-0.0443052	0.0909047	-0.487381	0.625988	0.999559
gene-GBSCOH1_0286	11253.9	0.00926168	0.0855271	0.108289	0.913766	0.999559
gene-GBSCOH1_0287	2734.85	0.0829735	0.0759291	1.09278	0.274492	0.999559
gene-GBSCOH1_0288	8836.73	0.0807316	0.0781854	1.03257	0.301807	0.999559
gene-GBSCOH1_0289	384.739	0.119958	0.117035	1.02497	0.305376	0.999559
gene-GBSCOH1_0290	241.246	0.031163	0.188827	0.165034	0.868917	0.999559
gene-GBSCOH1_0291	1099.02	0.00448758	0.0899914	0.0498667	0.960229	0.999559
gene-GBSCOH1_0292	848.129	0.0962808	0.0903756	1.06534	0.286722	0.999559
gene-GBSCOH1_0293	826.725	-0.0403546	0.0896588	-0.450091	0.652645	0.999559
gene-GBSCOH1_0294	2688.54	-0.304974	0.263185	-1.15878	0.246544	0.999559
gene-GBSCOH1_0295	2316.68	-0.13432	0.125601	-1.06942	0.284878	0.999559
gene-GBSCOH1_0296	2639.28	-0.0200253	0.0907605	-0.220639	0.825373	0.999559
gene-GBSCOH1_0297	2005.04	0.0366285	0.116014	0.315725	0.752211	0.999559
gene-GBSCOH1_0298	3227	-0.0298547	0.088755	-0.336372	0.736591	0.999559
gene-GBSCOH1_0299	4084.99	0.00188624	0.0586265	0.0321738	0.974333	0.999559
gene-GBSCOH1_0300	15319.1	0.0116193	0.0891105	0.130392	0.896256	0.999559
gene-GBSCOH1_0301	544.566	-0.108793	0.159184	-0.68344	0.494329	0.999559
gene-GBSCOH1_0302	1354.76	-0.0230146	0.111358	-0.206671	0.836267	0.999559
gene-GBSCOH1_0303	958.133	0.103145	0.114705	0.899219	0.368536	0.999559
gene-GBSCOH1_0304	7593.16	0.125004	0.0876315	1.42647	0.153733	0.999559
gene-GBSCOH1_0305	1596.24	0.066635	0.10947	0.608705	0.54272	0.999559
gene-GBSCOH1_0306	554.772	0.0156799	0.0857316	0.182895	0.85488	0.999559
gene-GBSCOH1_0307	1262.32	0.0304923	0.0866978	0.351708	0.725057	0.999559
gene-GBSCOH1_0308	1972.78	0.0183298	0.11048	0.165911	0.868227	0.999559
gene-GBSCOH1_0309	56.2791	-0.117195	0.328812	-0.356419	0.721526	0.999559
gene-GBSCOH1_0310	56.4728	0.182544	0.34101	0.535303	0.59244	0.999559
gene-GBSCOH1_0311	311.84	0.216782	0.188372	1.15082	0.249807	0.999559
gene-GBSCOH1_0312	948.886	-0.0514091	0.163137	-0.315128	0.752665	0.999559
gene-GBSCOH1_0313	361.429	-0.00475129	0.146345	-0.0324664	0.9741	0.999559
gene-GBSCOH1_0314	561.661	-0.182465	0.120565	-1.51342	0.130172	0.999559
gene-GBSCOH1_0315	43789.5	0.106379	0.153217	0.6943	0.487494	0.999559
gene-GBSCOH1_0316	361.405	-0.0710922	0.163836	-0.433924	0.664344	0.999559
gene-GBSCOH1_0317	54.3518	0.149604	0.353924	0.4227	0.672514	0.999559
gene-GBSCOH1_0318	6.42452	0.0588192	0.594918	0.0988695	0.921242	0.999559
gene-GBSCOH1_0319	22600.1	0.22346	0.326342	0.684741	0.493507	0.999559
gene-rrsF	0.101052	-0.613143	3.53381	-0.173508	0.862252	0.999559
gene-rrlF	3.91387	3.40684	1.91855	1.77573	0.0757769	0.999559
gene-rrfF	0.256007	-1.43474	3.52158	-0.407415	0.683703	0.999559
rna-HG939456.1:354845..354918	0.48201	-2.33355	3.17646	-0.734641	0.462558	0.999559
gene-GBSCOH1_0320	1277.45	-0.0381717	0.123824	-0.308275	0.757873	0.999559
gene-GBSCOH1_0321	307.815	-0.177672	0.17273	-1.02862	0.30366	0.999559
gene-GBSCOH1_0322	26743.3	0.0263104	0.11677	0.225318	0.821732	0.999559
gene-GBSCOH1_0323	20369.7	0.021024	0.116565	0.180363	0.856868	0.999559
gene-GBSCOH1_0324	48938.7	0.0657363	0.0959957	0.684784	0.49348	0.999559
gene-GBSCOH1_0325	10031.1	0.0258871	0.169902	0.152365	0.878899	0.999559
gene-GBSCOH1_0326	24197.3	0.234471	0.169097	1.38661	0.165562	0.999559
gene-GBSCOH1_0327	31339.8	0.131473	0.123922	1.06093	0.28872	0.999559
gene-GBSCOH1_0328	23102.3	0.145507	0.116809	1.24568	0.212881	0.999559
gene-GBSCOH1_0329	44445.5	0.185468	0.115234	1.60949	0.107509	0.999559
gene-GBSCOH1_0330	19116.5	0.214347	0.119528	1.79328	0.0729288	0.999559
gene-GBSCOH1_0331	12658.5	0.169437	0.119089	1.42277	0.154802	0.999559
gene-GBSCOH1_0332	44889.1	0.146376	0.143217	1.02205	0.306756	0.999559
gene-GBSCOH1_0333	23932.2	0.131052	0.23322	0.561925	0.574167	0.999559
gene-GBSCOH1_0334	13523.4	0.215832	0.304019	0.709929	0.477748	0.999559
gene-GBSCOH1_0335	927.895	0.00749938	0.168178	0.044592	0.964433	0.999559
gene-GBSCOH1_0336	5005.5	0.0797955	0.125351	0.636576	0.524401	0.999559
gene-GBSCOH1_0337	1412.95	0.0739395	0.181391	0.407625	0.683549	0.999559
gene-GBSCOH1_0338	1282.63	0.00764032	0.122198	0.0625242	0.950145	0.999559
gene-GBSCOH1_0339	21980.3	0.0484091	0.118931	0.407036	0.683982	0.999559
gene-GBSCOH1_0340	19157.6	0.0275254	0.121258	0.226999	0.820425	0.999559
gene-GBSCOH1_0341	22526.2	0.0739891	0.141436	0.523127	0.600886	0.999559
gene-GBSCOH1_0342	953.132	-0.254231	0.185332	-1.37176	0.170137	0.999559
gene-GBSCOH1_0343	631.91	0.0558055	0.10567	0.528112	0.597422	0.999559
gene-GBSCOH1_0344	1064.39	-0.217238	0.200256	-1.08481	0.278008	0.999559
gene-GBSCOH1_0345	845.148	-0.180722	0.170171	-1.062	0.288235	0.999559
gene-GBSCOH1_0346	705.314	-0.116259	0.184699	-0.62945	0.529055	0.999559
gene-GBSCOH1_0347	1173.41	-0.150766	0.151323	-0.996317	0.319096	0.999559
gene-GBSCOH1_0348	4871.6	-0.0482111	0.0546304	-0.882497	0.377508	0.999559
gene-GBSCOH1_0349	621.123	-0.0141933	0.116761	-0.121558	0.903249	0.999559
gene-GBSCOH1_0350	910.351	0.0287835	0.0940838	0.305934	0.759655	0.999559
gene-GBSCOH1_0351	1078.79	-0.259665	0.161876	-1.6041	0.108691	0.999559
gene-GBSCOH1_0352	606.037	-0.00874659	0.110987	-0.0788074	0.937186	0.999559
gene-GBSCOH1_0353	1313.63	-0.00496097	0.0838598	-0.059158	0.952826	0.999559
gene-GBSCOH1_0354	2801.26	-0.105713	0.109554	-0.964932	0.334579	0.999559
gene-GBSCOH1_0355	2295.21	-0.0818775	0.142424	-0.574887	0.565368	0.999559
rna-HG939456.1:386702..386789	41.3945	-1.19571	0.51555	-2.3193	0.020379	0.999559
gene-GBSCOH1_0356	2850.25	0.0721826	0.0818012	0.882415	0.377552	0.999559
gene-GBSCOH1_0357	10342.9	0.00367724	0.0719661	0.0510969	0.959248	0.999559
gene-GBSCOH1_0358	2551.34	-0.048773	0.0760192	-0.641588	0.521141	0.999559
gene-GBSCOH1_0359	3135.96	0.0834966	0.099183	0.841844	0.399875	0.999559
gene-GBSCOH1_0360	39304.3	0.00752651	0.0873622	0.0861529	0.931345	0.999559
gene-GBSCOH1_0361	3606.3	0.00490138	0.103315	0.047441	0.962162	0.999559
gene-GBSCOH1_0362	305.029	-0.277809	0.22396	-1.24044	0.214814	0.999559
gene-GBSCOH1_0363	99.4645	-0.0744668	0.188373	-0.395315	0.69261	0.999559
gene-GBSCOH1_0364	611.767	-0.127377	0.116492	-1.09344	0.274201	0.999559
gene-GBSCOH1_0365	28.9322	0.239617	0.328483	0.729466	0.465716	0.999559
gene-GBSCOH1_0366	452.671	0.144676	0.0919478	1.57345	0.115614	0.999559
gene-GBSCOH1_0367	1033.41	-0.0103192	0.113195	-0.0911627	0.927363	0.999559
gene-GBSCOH1_0368	7911.44	-0.000311845	0.114545	-0.00272248	0.997828	0.999559
gene-GBSCOH1_0369	1698.8	0.0982821	0.120802	0.81358	0.415886	0.999559
gene-GBSCOH1_0370	3561.82	-0.0152239	0.0826226	-0.184258	0.853811	0.999559
gene-GBSCOH1_0371	84.432	-0.116666	0.260346	-0.448118	0.654068	0.999559
gene-GBSCOH1_0372	847.254	-0.00890956	0.132685	-0.0671481	0.946464	0.999559
gene-GBSCOH1_0373	1689.19	-0.0231756	0.0956056	-0.242408	0.808464	0.999559
gene-GBSCOH1_0374	539.288	-0.0533806	0.154854	-0.344715	0.730308	0.999559
gene-GBSCOH1_0375	1453.25	0.04972	0.291358	0.170649	0.8645	0.999559
gene-GBSCOH1_0376	1052.91	-0.142613	0.0952652	-1.49701	0.134392	0.999559
gene-GBSCOH1_0377	1994.49	-0.141886	0.113129	-1.2542	0.209771	0.999559
gene-GBSCOH1_0378	2244.32	-0.0305239	0.11147	-0.27383	0.784215	0.999559
gene-GBSCOH1_0379	1154.34	0.0468953	0.102134	0.459155	0.646123	0.999559
gene-GBSCOH1_0380	18961.1	0.0902557	0.170645	0.528908	0.596869	0.999559
gene-GBSCOH1_0381	322.609	-0.031999	0.133899	-0.238978	0.811122	0.999559
gene-GBSCOH1_0382	365.503	0.0392333	0.140468	0.279305	0.780011	0.999559
gene-GBSCOH1_0383	3293.06	-0.00995181	0.15109	-0.0658668	0.947484	0.999559
gene-GBSCOH1_0384	4213.04	0.00704172	0.11126	0.0632909	0.949535	0.999559
gene-GBSCOH1_0385	2399.7	-0.0557982	0.137884	-0.404674	0.685717	0.999559
gene-GBSCOH1_0386	688.216	-0.148313	0.177357	-0.836237	0.403022	0.999559
gene-GBSCOH1_0387	2537.46	-0.0839637	0.0979571	-0.857148	0.391363	0.999559
gene-GBSCOH1_0388	4472.21	0.00954579	0.0960979	0.099334	0.920873	0.999559
gene-rrsG	0.246621	0.108195	3.53381	0.0306172	0.975575	0.999559
gene-rrlG	1.08079	-0.360489	2.85868	-0.126103	0.89965	0.999559
rna-HG939456.1:423872..423944	0.474471	2.43487	3.46615	0.702471	0.482385	0.999559
rna-HG939456.1:423947..424019	0.21967	0.108195	3.53381	0.0306172	0.975575	0.999559
rna-HG939456.1:424022..424094	0.46067	-2.2821	2.55878	-0.89187	0.372463	0.999559
rna-HG939456.1:424196..424268	4.60491	-1.78301	1.05784	-1.68551	0.0918895	0.999559
rna-HG939456.1:424296..424369	1.17621	-1.95598	1.96601	-0.994896	0.319787	0.999559
rna-HG939456.1:424380..424451	1.04894	-2.59567	2.32949	-1.11427	0.265165	0.999559
gene-GBSCOH1_0389	1903.08	-0.0560364	0.137071	-0.408814	0.682676	0.999559
gene-GBSCOH1_0390	333.695	-0.176403	0.161475	-1.09245	0.274637	0.999559
gene-GBSCOH1_0391	1260.77	-0.0144284	0.0885387	-0.162961	0.870549	0.999559
gene-GBSCOH1_0392	370.745	-0.0578933	0.13004	-0.445196	0.656178	0.999559
gene-GBSCOH1_0393	232.337	-0.139102	0.153356	-0.907053	0.364379	0.999559
gene-GBSCOH1_0394	768.49	-0.0900403	0.155748	-0.578115	0.563186	0.999559
gene-GBSCOH1_0395	156.879	0.0396468	0.186447	0.212643	0.831605	0.999559
gene-GBSCOH1_0396	1721.64	-0.00107639	0.174909	-0.00615399	0.99509	0.999559
gene-GBSCOH1_0397	1285.65	-0.107127	0.188301	-0.568914	0.569415	0.999559
gene-GBSCOH1_0398	255.903	-0.23574	0.275806	-0.854732	0.3927	0.999559
gene-GBSCOH1_0399	115.961	0.0792661	0.26056	0.304215	0.760964	0.999559
gene-GBSCOH1_0400	1113.24	-0.13207	0.240022	-0.55024	0.582155	0.999559
gene-GBSCOH1_0401	2394.01	-0.126194	0.186348	-0.677197	0.498281	0.999559
gene-GBSCOH1_0402	343.387	-0.0639333	0.232848	-0.274571	0.783646	0.999559
gene-GBSCOH1_0403	116.307	-0.118779	0.293869	-0.404189	0.686074	0.999559
gene-GBSCOH1_0404	21.3745	-0.172255	0.454944	-0.378629	0.704964	0.999559
gene-GBSCOH1_0405	252.043	-0.16478	0.187473	-0.878957	0.379425	0.999559
gene-GBSCOH1_0406	205.784	-0.278333	0.217125	-1.2819	0.199877	0.999559
gene-GBSCOH1_0407	152.309	0.0599531	0.173805	0.344945	0.730135	0.999559
gene-GBSCOH1_0408	163.606	0.00249752	0.1832	0.0136328	0.989123	0.999559
gene-GBSCOH1_0409	149.628	0.0439664	0.139225	0.315794	0.752159	0.999559
gene-GBSCOH1_0410	412.939	0.147993	0.102849	1.43893	0.150169	0.999559
gene-GBSCOH1_0411	279.109	-0.00657323	0.153263	-0.0428887	0.96579	0.999559
gene-GBSCOH1_0412	404.226	0.0894915	0.148492	0.602668	0.54673	0.999559
gene-GBSCOH1_0413	2405.42	0.0318767	0.215749	0.147749	0.882541	0.999559
gene-GBSCOH1_0414	734.356	0.0220044	0.122105	0.180209	0.856989	0.999559
gene-GBSCOH1_0415	1214.67	0.0429267	0.108334	0.396245	0.691925	0.999559
gene-GBSCOH1_0416	526.875	0.0158614	0.101604	0.156109	0.875947	0.999559
gene-GBSCOH1_0417	356.835	0.0366354	0.12941	0.283096	0.777103	0.999559
gene-GBSCOH1_0418	309.404	-0.018836	0.179883	-0.104713	0.916604	0.999559
gene-GBSCOH1_0419	443.687	-0.000199372	0.172249	-0.00115746	0.999076	0.999559
gene-GBSCOH1_0420	247.712	0.0518837	0.186901	0.2776	0.78132	0.999559
rna-HG939456.1:455057..455127	22.3393	0.423196	0.380958	1.11087	0.266623	0.999559
gene-GBSCOH1_0421	1825.02	-0.0571186	0.110784	-0.515585	0.606145	0.999559
gene-GBSCOH1_0422	3222.85	0.00514472	0.137507	0.0374141	0.970155	0.999559
gene-GBSCOH1_0423	254.637	0.101553	0.13859	0.73276	0.463705	0.999559
gene-GBSCOH1_0424	935.795	-0.0721637	0.203184	-0.355164	0.722467	0.999559
gene-GBSCOH1_0425	964.804	-0.0467973	0.133055	-0.351714	0.725053	0.999559
gene-GBSCOH1_0426	1088	-0.0850587	0.149519	-0.568883	0.569435	0.999559
gene-GBSCOH1_0427	875.408	-0.0285041	0.117237	-0.243133	0.807903	0.999559
gene-GBSCOH1_0428	8618.31	-0.00863146	0.118054	-0.0731147	0.941715	0.999559
gene-GBSCOH1_0429	1134.2	-0.0251242	0.121945	-0.206028	0.836769	0.999559
gene-GBSCOH1_0430	559.231	0.195126	0.250717	0.778274	0.436408	0.999559
gene-GBSCOH1_0431	1291.5	0.108666	0.152421	0.712932	0.475888	0.999559
gene-GBSCOH1_0432	1494.62	0.109102	0.180263	0.605239	0.54502	0.999559
gene-GBSCOH1_0433	425.617	0.0176352	0.118417	0.148925	0.881613	0.999559
gene-GBSCOH1_0434	4113.92	-0.0313941	0.130835	-0.239953	0.810367	0.999559
gene-GBSCOH1_0435	413.368	-0.117796	0.143446	-0.821189	0.411539	0.999559
gene-GBSCOH1_0436	924.236	-0.00345055	0.135826	-0.0254042	0.979733	0.999559
gene-GBSCOH1_0437	390.653	-0.136129	0.112668	-1.20823	0.226959	0.999559
gene-GBSCOH1_0438	699.905	-0.04536	0.110473	-0.410599	0.681367	0.999559
gene-GBSCOH1_0439	1594.29	-0.0350446	0.105181	-0.333184	0.738996	0.999559
gene-GBSCOH1_0440	320.303	0.0587334	0.140697	0.417447	0.676351	0.999559
gene-GBSCOH1_0441	803.742	-0.0706825	0.155008	-0.455993	0.648395	0.999559
gene-GBSCOH1_0442	2490.1	0.0596952	0.0868012	0.687722	0.491628	0.999559
gene-GBSCOH1_0443	906.835	0.141775	0.115025	1.23256	0.217739	0.999559
gene-GBSCOH1_0444	1431.11	0.0243817	0.090227	0.270227	0.786986	0.999559
gene-GBSCOH1_0445	1892.01	0.0428903	0.0727823	0.589296	0.555663	0.999559
gene-GBSCOH1_0446	495.482	-0.0718719	0.142447	-0.504552	0.613873	0.999559
gene-GBSCOH1_0447	33.5329	0.00430032	0.298518	0.0144056	0.988506	0.999559
gene-GBSCOH1_0448	75.0193	-0.144818	0.22636	-0.639771	0.522321	0.999559
gene-GBSCOH1_0449	22.3281	-0.277688	0.379677	-0.73138	0.464547	0.999559
gene-GBSCOH1_0450	69.0531	-0.196594	0.214486	-0.916583	0.359361	0.999559
gene-GBSCOH1_0451	100.734	-0.199359	0.200476	-0.994427	0.320015	0.999559
gene-GBSCOH1_0452	466.853	0.192513	0.128466	1.49855	0.13399	0.999559
gene-GBSCOH1_0453	7.84971	0.182855	0.54672	0.334458	0.738034	0.999559
gene-GBSCOH1_0454	126.94	-0.224825	0.242628	-0.926624	0.354122	0.999559
gene-GBSCOH1_0455	3090.38	0.0850121	0.15144	0.561359	0.574553	0.999559
gene-GBSCOH1_0456	1181.39	0.0512256	0.17096	0.299635	0.764455	0.999559
gene-GBSCOH1_0457	23366.5	0.0582143	0.0706059	0.824496	0.409658	0.999559
gene-GBSCOH1_0458	2390.06	0.0217748	0.0840633	0.259028	0.795613	0.999559
gene-GBSCOH1_0459	2468.6	0.0173186	0.0733424	0.236133	0.813329	0.999559
gene-GBSCOH1_0460	2524.58	0.0261632	0.0688795	0.37984	0.704064	0.999559
gene-GBSCOH1_0461	3170.35	0.0126867	0.0682489	0.185888	0.852533	0.999559
gene-GBSCOH1_0462	14184.9	0.052548	0.0862717	0.609099	0.542459	0.999559
gene-GBSCOH1_0463	18606.3	-0.00247311	0.0515282	-0.0479952	0.96172	0.999559
gene-GBSCOH1_0464	9651.99	-0.102611	0.0949971	-1.08015	0.280075	0.999559
gene-GBSCOH1_0465	7577.81	-0.0832119	0.0912817	-0.911594	0.361983	0.999559
gene-GBSCOH1_0466	2345.53	-0.112198	0.127504	-0.879952	0.378885	0.999559
gene-GBSCOH1_0467	12128.5	-0.157381	0.144542	-1.08883	0.27623	0.999559
gene-GBSCOH1_0468	16892.8	-0.0156647	0.077567	-0.201951	0.839955	0.999559
gene-GBSCOH1_0469	19575.6	0.0410886	0.0705476	0.582424	0.560281	0.999559
gene-GBSCOH1_0470	2079.76	0.297528	0.174008	1.70985	0.0872937	0.999559
gene-GBSCOH1_0471	290.067	-0.0973483	0.151356	-0.643174	0.520111	0.999559
gene-GBSCOH1_0472	14891.8	0.159349	0.231854	0.68728	0.491906	0.999559
gene-GBSCOH1_0473	235.186	-0.339312	0.2887	-1.17531	0.239871	0.999559
gene-GBSCOH1_0474	252.869	0.0212131	0.239776	0.0884708	0.929502	0.999559
gene-GBSCOH1_0475	361.332	0.120207	0.142555	0.843232	0.399098	0.999559
gene-GBSCOH1_0476	3799.09	0.0314824	0.131046	0.240239	0.810145	0.999559
gene-GBSCOH1_0477	1113.51	0.0826481	0.127416	0.648647	0.516567	0.999559
gene-GBSCOH1_0478	1370.27	-0.0273243	0.100771	-0.271151	0.786275	0.999559
gene-GBSCOH1_0479	3341.02	-0.0111058	0.0901443	-0.123201	0.901948	0.999559
gene-GBSCOH1_0480	452.573	-0.0376635	0.132807	-0.283595	0.776721	0.999559
gene-GBSCOH1_0481	2431.99	0.00682981	0.10428	0.0654947	0.94778	0.999559
gene-GBSCOH1_0482	2159.09	0.109943	0.10855	1.01283	0.311141	0.999559
gene-GBSCOH1_0483	1172.36	-0.0281356	0.0748231	-0.376029	0.706896	0.999559
gene-GBSCOH1_0484	4593.58	-0.0596585	0.0734017	-0.812767	0.416352	0.999559
gene-GBSCOH1_0485	3933.43	-0.0145098	0.0530207	-0.273663	0.784343	0.999559
gene-GBSCOH1_0486	2377.08	-0.0554722	0.0728112	-0.761863	0.446142	0.999559
gene-GBSCOH1_0487	1774.34	-0.0882132	0.0898172	-0.982141	0.326031	0.999559
gene-GBSCOH1_0488	7423.4	0.104616	0.15046	0.695309	0.486862	0.999559
gene-GBSCOH1_0489	89.3885	-0.278231	0.186547	-1.49148	0.135836	0.999559
gene-GBSCOH1_0490	2985.73	0.0224769	0.135203	0.166246	0.867963	0.999559
gene-GBSCOH1_0491	6075.52	0.0130146	0.0862229	0.150942	0.880022	0.999559
gene-GBSCOH1_0492	4103.27	-0.0153392	0.135073	-0.113562	0.909585	0.999559
gene-GBSCOH1_0493	4320.15	0.0656932	0.0744542	0.882331	0.377598	0.999559
gene-GBSCOH1_0494	2139.77	-0.0137271	0.0744894	-0.184283	0.853792	0.999559
gene-GBSCOH1_0495	1188.46	-0.105754	0.0761746	-1.38831	0.165041	0.999559
gene-GBSCOH1_0496	598.202	-0.0607065	0.131324	-0.462264	0.643892	0.999559
gene-GBSCOH1_0497	24033.4	-0.00040941	0.161158	-0.00254043	0.997973	0.999559
gene-GBSCOH1_0498	240.426	0.08596	0.175384	0.490126	0.624045	0.999559
gene-GBSCOH1_0499	194.132	-0.118827	0.233559	-0.508768	0.610915	0.999559
gene-GBSCOH1_0500	1299.59	0.221143	0.18436	1.19951	0.230328	0.999559
gene-GBSCOH1_0501	1180.59	0.0511072	0.138121	0.370018	0.711369	0.999559
gene-GBSCOH1_0502	4216.09	-0.0307771	0.0690288	-0.445859	0.655699	0.999559
gene-GBSCOH1_0503	3473.24	-0.00886731	0.0913704	-0.0970479	0.922688	0.999559
gene-GBSCOH1_0504	5966.36	-0.0222061	0.0505926	-0.43892	0.660719	0.999559
gene-GBSCOH1_0505	22.9927	-0.344023	0.325919	-1.05555	0.291174	0.999559
gene-GBSCOH1_0506	47.8419	0.107775	0.297553	0.362205	0.717199	0.999559
gene-GBSCOH1_0507	1277.18	0.0204347	0.0913612	0.22367	0.823014	0.999559
gene-GBSCOH1_0508	917.983	0.0412824	0.104615	0.394613	0.693129	0.999559
gene-GBSCOH1_0509	14272.8	0.235136	0.311266	0.755416	0.449999	0.999559
gene-GBSCOH1_0510	2171.46	-0.116108	0.0727592	-1.59579	0.110537	0.999559
gene-GBSCOH1_0511	3950.3	-0.0501983	0.113316	-0.442994	0.65777	0.999559
gene-GBSCOH1_0512	7517.23	-0.0358906	0.0834174	-0.430253	0.667012	0.999559
gene-GBSCOH1_0513	1967.48	0.132421	0.147294	0.899027	0.368638	0.999559
gene-GBSCOH1_0514	5359.72	0.117282	0.158674	0.739134	0.459826	0.999559
gene-GBSCOH1_0515	290.947	-0.0743773	0.165419	-0.44963	0.652977	0.999559
gene-GBSCOH1_0516	1977.39	-0.0145031	0.0799721	-0.181352	0.856091	0.999559
gene-GBSCOH1_0517	2444.89	-0.036714	0.0888107	-0.413396	0.679316	0.999559
gene-GBSCOH1_0518	1582.33	-0.0362866	0.0936197	-0.387595	0.698315	0.999559
gene-GBSCOH1_0519	3506.58	-0.00366395	0.0822827	-0.0445288	0.964483	0.999559
gene-GBSCOH1_0520	2885.51	0.147058	0.195482	0.752285	0.45188	0.999559
gene-GBSCOH1_0521	10093.1	0.115815	0.152131	0.761283	0.446488	0.999559
gene-GBSCOH1_0522	1676.48	0.149564	0.15112	0.989701	0.32232	0.999559
gene-GBSCOH1_0523	533.643	0.104791	0.152771	0.685939	0.492752	0.999559
gene-GBSCOH1_0524	1797.57	0.0165084	0.135824	0.121543	0.903261	0.999559
gene-GBSCOH1_0525	385.114	-0.0679027	0.135797	-0.500032	0.617052	0.999559
gene-GBSCOH1_0526	1673.77	-0.0777993	0.119974	-0.648471	0.516681	0.999559
gene-GBSCOH1_0527	29888.2	0.0647107	0.0966652	0.669432	0.50322	0.999559
gene-GBSCOH1_0528	313.475	-0.3092	0.252991	-1.22217	0.221642	0.999559
gene-GBSCOH1_0529	424.367	-0.142485	0.210815	-0.675877	0.499119	0.999559
gene-GBSCOH1_0530	230.051	-0.104544	0.157784	-0.662578	0.507601	0.999559
gene-GBSCOH1_0531	260.287	0.015918	0.158528	0.100411	0.920018	0.999559
gene-GBSCOH1_0532	241.681	-0.0673862	0.128005	-0.526432	0.598588	0.999559
gene-GBSCOH1_0533	103.213	0.0510271	0.197513	0.258349	0.796138	0.999559
gene-GBSCOH1_0534	486.045	-0.0423464	0.153269	-0.276288	0.782327	0.999559
gene-GBSCOH1_0535	319.931	-0.0376377	0.149025	-0.252559	0.800609	0.999559
gene-GBSCOH1_0536	891.784	0.0374959	0.164928	0.227347	0.820154	0.999559
gene-GBSCOH1_0537	262.138	-0.067214	0.129647	-0.518439	0.604152	0.999559
gene-GBSCOH1_0538	661.013	-0.0109418	0.134268	-0.0814917	0.935051	0.999559
gene-GBSCOH1_0539	610.418	0.0213709	0.101269	0.211032	0.832863	0.999559
gene-GBSCOH1_0540	678.714	-0.247416	0.2306	-1.07292	0.283306	0.999559
gene-GBSCOH1_0541	214.354	0.192423	0.185452	1.03759	0.299462	0.999559
gene-GBSCOH1_0542	2011.83	-0.080921	0.181351	-0.446212	0.655444	0.999559
gene-GBSCOH1_0543	1238.9	-0.0269839	0.110953	-0.2432	0.80785	0.999559
gene-GBSCOH1_0544	7734.95	-0.0194176	0.0776302	-0.25013	0.802487	0.999559
gene-GBSCOH1_0545	16256.1	0.0305666	0.0693425	0.440805	0.659354	0.999559
gene-GBSCOH1_0546	326.991	0.0462087	0.193797	0.238439	0.811541	0.999559
gene-GBSCOH1_0547	404.728	-0.00210389	0.140431	-0.0149816	0.988047	0.999559
gene-GBSCOH1_0548	514.014	-0.0444077	0.101003	-0.439667	0.660178	0.999559
gene-GBSCOH1_0549	91261.3	0.0330247	0.0744965	0.443305	0.657545	0.999559
gene-GBSCOH1_0550	1299	0.079781	0.189573	0.420845	0.673868	0.999559
gene-GBSCOH1_0551	1607.83	0.0826622	0.0924577	0.894053	0.371293	0.999559
gene-GBSCOH1_0552	637.157	0.0407173	0.102304	0.398004	0.690627	0.999559
gene-GBSCOH1_0553	2679.42	0.0325231	0.0888883	0.365887	0.714449	0.999559
gene-GBSCOH1_0554	1280.7	0.00261816	0.0846154	0.0309419	0.975316	0.999559
gene-GBSCOH1_0555	215.626	0.102517	0.136808	0.749348	0.453647	0.999559
gene-GBSCOH1_0556	2745.12	0.176303	0.180315	0.97775	0.328198	0.999559
gene-GBSCOH1_0557	1989.15	0.149368	0.220167	0.678429	0.497499	0.999559
gene-GBSCOH1_0558	33.4091	0.0940819	0.304207	0.309269	0.757117	0.999559
gene-GBSCOH1_0559	48.6658	0.0915094	0.238755	0.383277	0.701514	0.999559
gene-GBSCOH1_0560	475.623	-0.10664	0.146871	-0.726081	0.467789	0.999559
gene-GBSCOH1_0561	1153.98	-0.171873	0.149337	-1.1509	0.249772	0.999559
gene-GBSCOH1_0562	709.662	-0.0544977	0.160438	-0.339681	0.734097	0.999559
gene-GBSCOH1_0563	442.523	-0.0946761	0.155325	-0.609536	0.542169	0.999559
gene-GBSCOH1_0564	243.116	-0.199795	0.221078	-0.903731	0.366138	0.999559
gene-GBSCOH1_0565	327.912	0.0362152	0.214638	0.168727	0.866011	0.999559
gene-GBSCOH1_0566	966.674	0.00316853	0.133074	0.0238102	0.981004	0.999559
gene-GBSCOH1_0567	4021.91	-0.0223027	0.122499	-0.182064	0.855532	0.999559
gene-GBSCOH1_0568	1324.32	0.00664725	0.123649	0.053759	0.957127	0.999559
gene-GBSCOH1_0569	413.499	-0.110362	0.136412	-0.809032	0.418497	0.999559
gene-GBSCOH1_0570	476.851	-0.0518853	0.10882	-0.476799	0.633505	0.999559
gene-GBSCOH1_0571	508.362	-0.085701	0.123933	-0.69151	0.489245	0.999559
gene-GBSCOH1_0572	2281.81	-0.0675958	0.134498	-0.50258	0.61526	0.999559
gene-GBSCOH1_0573	500.745	-0.0185651	0.198156	-0.0936894	0.925356	0.999559
gene-GBSCOH1_0574	49.366	-0.340646	0.282248	-1.2069	0.227469	0.999559
gene-GBSCOH1_0575	14.1637	0.781791	0.450261	1.73631	0.0825095	0.999559
gene-GBSCOH1_0576	753.074	-0.0456604	0.125022	-0.36522	0.714947	0.999559
gene-GBSCOH1_0577	607.89	0.0283061	0.157139	0.180134	0.857047	0.999559
gene-GBSCOH1_0578	1064.62	0.118449	0.158447	0.747561	0.454725	0.999559
gene-GBSCOH1_0579	8.8744	-0.724777	0.732452	-0.989521	0.322408	0.999559
gene-GBSCOH1_0580	3805.64	0.0186289	0.158729	0.117363	0.906572	0.999559
gene-GBSCOH1_0581	435.681	-0.0927431	0.14279	-0.649505	0.516012	0.999559
gene-GBSCOH1_0582	915.516	-0.141255	0.122559	-1.15255	0.249097	0.999559
gene-GBSCOH1_0583	714.189	0.0309236	0.17825	0.173484	0.862271	0.999559
gene-GBSCOH1_0584	523.992	0.112498	0.186594	0.602905	0.546572	0.999559
gene-GBSCOH1_0585	396.88	-0.0517853	0.18936	-0.273475	0.784488	0.999559
gene-GBSCOH1_0586	733.132	-0.0834704	0.115883	-0.720301	0.47134	0.999559
gene-GBSCOH1_0587	886.341	-0.111556	0.135983	-0.820365	0.412008	0.999559
gene-GBSCOH1_0588	433.583	-0.151258	0.147552	-1.02512	0.305307	0.999559
gene-GBSCOH1_0589	769.702	-0.193727	0.183986	-1.05294	0.292367	0.999559
gene-GBSCOH1_0590	2536.52	-0.247975	0.175898	-1.40976	0.158609	0.999559
gene-GBSCOH1_0591	2911.84	-0.220223	0.193959	-1.13541	0.256203	0.999559
gene-GBSCOH1_0592	6957.67	-0.233392	0.188067	-1.241	0.214605	0.999559
gene-GBSCOH1_0593	3451.53	-0.220622	0.202184	-1.09119	0.275188	0.999559
gene-GBSCOH1_0594	8871.39	-0.148024	0.183991	-0.804515	0.4211	0.999559
gene-GBSCOH1_0595	5502.11	-0.141949	0.184305	-0.770185	0.44119	0.999559
gene-GBSCOH1_0596	2176.49	-0.111319	0.180429	-0.616967	0.537256	0.999559
gene-GBSCOH1_0597	64.4096	-0.297639	0.207758	-1.43262	0.151965	0.999559
gene-GBSCOH1_0598	89.9241	-0.133459	0.216447	-0.61659	0.537505	0.999559
gene-GBSCOH1_0599	363.677	0.139428	0.186743	0.746634	0.455284	0.999559
gene-GBSCOH1_0600	46.3496	-0.146359	0.233358	-0.627186	0.530537	0.999559
gene-GBSCOH1_0601	316.401	-0.0122604	0.160568	-0.0763559	0.939136	0.999559
gene-GBSCOH1_0602	27.1695	-0.0333436	0.293055	-0.113779	0.909413	0.999559
gene-GBSCOH1_0603	21.5522	-0.133102	0.454057	-0.29314	0.769415	0.999559
gene-GBSCOH1_0604	22.7751	0.396171	0.351325	1.12765	0.259468	0.999559
gene-GBSCOH1_0605	8.01421	-0.240775	0.559516	-0.430328	0.666957	0.999559
gene-GBSCOH1_0606	12.5545	-0.15666	0.478813	-0.327184	0.743528	0.999559
gene-GBSCOH1_0607	89.5086	0.0140612	0.246961	0.0569368	0.954596	0.999559
gene-GBSCOH1_0608	137.711	0.0328337	0.219413	0.149643	0.881046	0.999559
gene-GBSCOH1_0609	101.934	-0.00930093	0.191106	-0.0486689	0.961183	0.999559
gene-GBSCOH1_0610	22.7412	0.103931	0.378703	0.274438	0.783748	0.999559
gene-GBSCOH1_0611	47.4005	0.221887	0.246119	0.901546	0.367298	0.999559
gene-GBSCOH1_0612	81.7147	-0.231361	0.259213	-0.89255	0.372098	0.999559
gene-GBSCOH1_0613	1512.62	-0.0280854	0.111377	-0.252166	0.800913	0.999559
gene-GBSCOH1_0614	410.885	0.0599781	0.11452	0.523734	0.600463	0.999559
gene-GBSCOH1_0616	1560.62	0.271667	0.556924	0.4878	0.625692	0.999559
gene-GBSCOH1_0617	1770.94	0.261562	0.58458	0.447435	0.654561	0.999559
gene-GBSCOH1_0618	94.2576	-0.172524	0.217658	-0.792636	0.42799	0.999559
gene-GBSCOH1_0619	110.75	-0.0461287	0.202461	-0.22784	0.819771	0.999559
gene-GBSCOH1_0620	735.708	0.107199	0.110172	0.973019	0.330544	0.999559
gene-GBSCOH1_0621	328.668	0.00480213	0.189821	0.0252982	0.979817	0.999559
gene-GBSCOH1_0622	259.63	-0.122336	0.18901	-0.64725	0.51747	0.999559
gene-GBSCOH1_0623	20.0006	0.00657996	0.473654	0.0138919	0.988916	0.999559
gene-GBSCOH1_0624	29.4638	0.105562	0.331812	0.318137	0.750381	0.999559
gene-GBSCOH1_0625	338.301	0.0417705	0.116954	0.357154	0.720977	0.999559
gene-GBSCOH1_0626	984.07	-0.0417914	0.0862434	-0.484575	0.627977	0.999559
gene-GBSCOH1_0627	82.5437	0.0212003	0.297463	0.0712704	0.943183	0.999559
gene-GBSCOH1_0628	112.83	0.111068	0.240476	0.461867	0.644177	0.999559
gene-GBSCOH1_0629	75.9451	-0.156809	0.204547	-0.766619	0.443308	0.999559
gene-GBSCOH1_0630	76.045	-0.10547	0.232781	-0.453086	0.650487	0.999559
gene-GBSCOH1_0631	55.2582	0.109627	0.228054	0.480706	0.630726	0.999559
gene-GBSCOH1_0632	208.588	0.321759	0.141243	2.27806	0.022723	0.999559
gene-GBSCOH1_0633	3225.21	0.0263582	0.100008	0.26356	0.792119	0.999559
gene-GBSCOH1_0634	7404.36	0.0894974	0.127163	0.703799	0.481558	0.999559
gene-GBSCOH1_0635	1647.82	0.0295603	0.112463	0.262845	0.79267	0.999559
gene-GBSCOH1_0636	4689.01	0.0550588	0.0693964	0.793396	0.427547	0.999559
gene-GBSCOH1_0637	7270.92	0.033951	0.0706026	0.480875	0.630605	0.999559
gene-GBSCOH1_0638	10976.1	0.0284646	0.0874768	0.325396	0.744881	0.999559
gene-GBSCOH1_0639	91.4568	-0.0360546	0.312387	-0.115417	0.908115	0.999559
gene-GBSCOH1_0640	769.506	0.0344371	0.122039	0.282181	0.777805	0.999559
gene-GBSCOH1_0641	4177.79	0.267762	0.270923	0.988335	0.322989	0.999559
gene-GBSCOH1_0642	1765.67	0.200661	0.179267	1.11934	0.262993	0.999559
gene-GBSCOH1_0643	1777.16	0.157817	0.141821	1.11279	0.265797	0.999559
gene-GBSCOH1_0644	1621.4	0.115053	0.147065	0.782328	0.434022	0.999559
gene-GBSCOH1_0645	1128.56	0.0141109	0.119424	0.118158	0.905943	0.999559
gene-GBSCOH1_0646	4255.34	0.0394643	0.109736	0.359628	0.719125	0.999559
gene-GBSCOH1_0647	6429.81	-0.00491886	0.0949657	-0.0517962	0.958691	0.999559
gene-GBSCOH1_0648	4219.79	0.00638994	0.106996	0.0597213	0.952378	0.999559
gene-GBSCOH1_0649	1449.43	-0.0467649	0.0967232	-0.483492	0.628746	0.999559
gene-GBSCOH1_0650	423.007	-0.0825767	0.171914	-0.480336	0.630988	0.999559
gene-GBSCOH1_0651	5696.43	0.000609694	0.0966816	0.0063062	0.994968	0.999559
gene-GBSCOH1_0652	1272.33	0.0499182	0.10801	0.462164	0.643964	0.999559
gene-GBSCOH1_0653	1669.88	0.0406809	0.0882473	0.460987	0.644808	0.999559
gene-GBSCOH1_0654	5269.38	0.0210923	0.0895007	0.235667	0.813691	0.999559
gene-GBSCOH1_0655	14.3286	-0.318944	0.465569	-0.685064	0.493304	0.999559
gene-GBSCOH1_0656	4208.89	0.0420352	0.115121	0.365139	0.715008	0.999559
gene-GBSCOH1_0657	3498.19	-0.0271832	0.0907326	-0.299597	0.764484	0.999559
gene-GBSCOH1_0659	269.272	0.0290447	0.345452	0.0840774	0.932995	0.999559
gene-GBSCOH1_0660	4927.68	0.00177531	0.0553804	0.0320566	0.974427	0.999559
gene-GBSCOH1_0661	1441.18	0.0549587	0.0896351	0.613139	0.539785	0.999559
gene-GBSCOH1_0662	2119.05	-0.0873405	0.146143	-0.597639	0.550081	0.999559
gene-GBSCOH1_0663	7824.35	0.10179	0.21256	0.478878	0.632026	0.999559
gene-GBSCOH1_0664	5497.48	0.0991511	0.196763	0.503912	0.614323	0.999559
gene-GBSCOH1_0665	3385.69	0.0906081	0.207942	0.435737	0.663028	0.999559
gene-GBSCOH1_0666	2521.22	0.106094	0.211789	0.500943	0.616412	0.999559
gene-GBSCOH1_0667	2182.45	-0.345319	0.291738	-1.18366	0.236547	0.999559
gene-GBSCOH1_0668	981.337	-0.395027	0.297621	-1.32728	0.184415	0.999559
gene-GBSCOH1_0669	2869.31	-0.209129	0.227855	-0.917816	0.358715	0.999559
gene-GBSCOH1_0670	306.677	-0.400746	0.250579	-1.59928	0.109758	0.999559
gene-GBSCOH1_0671	290.768	-0.0382067	0.136593	-0.279713	0.779698	0.999559
gene-GBSCOH1_0672	1917.73	-0.0949586	0.128779	-0.737376	0.460894	0.999559
gene-GBSCOH1_0673	484.221	0.101598	0.342321	0.296793	0.766625	0.999559
gene-GBSCOH1_0674	223.618	0.503178	0.355697	1.41463	0.157178	0.999559
gene-GBSCOH1_0675	712.683	0.390952	0.265477	1.47264	0.140849	0.999559
gene-GBSCOH1_0676	465.032	0.32526	0.244228	1.33179	0.182929	0.999559
gene-GBSCOH1_0677	9230.29	-0.0925579	0.117355	-0.788701	0.430287	0.999559
gene-GBSCOH1_0678	788.693	-0.24789	0.295128	-0.839938	0.400943	0.999559
gene-GBSCOH1_0679	1559.47	0.0835564	0.200411	0.416925	0.676734	0.999559
gene-GBSCOH1_0680	977.985	0.123826	0.147608	0.838888	0.401532	0.999559
gene-GBSCOH1_0681	317.474	0.0399878	0.178042	0.224597	0.822293	0.999559
gene-GBSCOH1_0682	1493.73	-0.148222	0.177829	-0.833509	0.404558	0.999559
gene-GBSCOH1_0683	241.254	-0.199543	0.212459	-0.939209	0.347624	0.999559
gene-GBSCOH1_0684	919.571	0.0130252	0.151541	0.0859516	0.931505	0.999559
gene-GBSCOH1_0685	8266.16	-0.0300833	0.135859	-0.22143	0.824758	0.999559
gene-GBSCOH1_0686	20856.8	-0.0100521	0.0797907	-0.125981	0.899747	0.999559
gene-GBSCOH1_0687	2907.25	-0.0733882	0.0824228	-0.890387	0.373258	0.999559
gene-GBSCOH1_0688	282961	0.121629	0.0947941	1.28308	0.199463	0.999559
gene-GBSCOH1_0689	19151.9	0.0610657	0.0830311	0.735456	0.462062	0.999559
gene-GBSCOH1_0690	22317.1	0.0344673	0.0745415	0.46239	0.643801	0.999559
gene-GBSCOH1_0691	5417.82	0.0294516	0.0814999	0.36137	0.717823	0.999559
gene-GBSCOH1_0692	2026.48	-0.0291412	0.0710131	-0.410364	0.681539	0.999559
gene-GBSCOH1_0693	5568.19	-0.0583872	0.0962037	-0.606912	0.543909	0.999559
gene-GBSCOH1_0694	3657.65	0.0220462	0.0754151	0.292331	0.770034	0.999559
gene-GBSCOH1_0695	1541.48	0.196491	0.339273	0.579154	0.562485	0.999559
gene-GBSCOH1_0696	2926.77	-0.11217	0.14815	-0.757139	0.448967	0.999559
gene-GBSCOH1_0697	1376.06	-0.0256714	0.156619	-0.16391	0.869802	0.999559
gene-GBSCOH1_0698	1623.64	-0.0408381	0.152834	-0.267206	0.789311	0.999559
gene-GBSCOH1_0699	5020.78	0.0324663	0.129445	0.250811	0.80196	0.999559
gene-GBSCOH1_0700	617.127	0.0669729	0.0976384	0.685928	0.492759	0.999559
gene-GBSCOH1_0701	675.895	0.181724	0.358869	0.506381	0.612589	0.999559
gene-GBSCOH1_0702	776.267	0.238206	0.344432	0.691592	0.489194	0.999559
gene-GBSCOH1_0703	1093.7	0.251768	0.357883	0.703493	0.481749	0.999559
gene-GBSCOH1_0704	14868.1	0.0675994	0.134037	0.504334	0.614027	0.999559
gene-GBSCOH1_0705	309.733	0.0850318	0.114656	0.741626	0.458314	0.999559
gene-GBSCOH1_0706	678.486	-0.125315	0.108309	-1.15701	0.247269	0.999559
gene-GBSCOH1_0707	2149.3	-0.0595308	0.0859632	-0.692516	0.488614	0.999559
gene-GBSCOH1_0708	12.9771	0.119787	0.4766	0.251337	0.801554	0.999559
gene-GBSCOH1_0709	94.019	-0.12345	0.169201	-0.729605	0.465632	0.999559
gene-GBSCOH1_0710	248.394	-0.151042	0.159715	-0.945692	0.344306	0.999559
gene-GBSCOH1_0711	458.214	-0.0917549	0.122492	-0.749069	0.453815	0.999559
gene-GBSCOH1_0712	449.502	-0.0468018	0.190275	-0.245969	0.805706	0.999559
gene-GBSCOH1_0713	163.129	0.0808173	0.177591	0.455076	0.649055	0.999559
gene-GBSCOH1_0714	1303.69	-0.0637686	0.10743	-0.59358	0.552793	0.999559
gene-GBSCOH1_0715	10938.5	0.341733	0.296472	1.15267	0.249048	0.999559
gene-GBSCOH1_0716	235.352	0.152901	0.153531	0.995896	0.319301	0.999559
gene-GBSCOH1_0717	182.575	0.0175721	0.152031	0.115582	0.907984	0.999559
gene-GBSCOH1_0718	460.378	-0.0853508	0.11936	-0.715068	0.474567	0.999559
gene-GBSCOH1_0719	892.594	0.0147355	0.137075	0.1075	0.914392	0.999559
gene-GBSCOH1_0720	59.9178	0.0432133	0.227426	0.19001	0.849301	0.999559
gene-GBSCOH1_0721	167.546	0.0736767	0.297057	0.248022	0.804118	0.999559
gene-GBSCOH1_0722	869.918	-0.0851213	0.209947	-0.405441	0.685153	0.999559
gene-GBSCOH1_0723	1471.01	0.13365	0.113694	1.17553	0.239782	0.999559
gene-GBSCOH1_0724	1846.54	0.141291	0.129816	1.08839	0.276421	0.999559
gene-GBSCOH1_0725	851.282	0.201315	0.758481	0.265419	0.790687	0.999559
gene-GBSCOH1_0726	749.358	0.0537129	0.228003	0.235579	0.813759	0.999559
gene-GBSCOH1_0727	586.992	0.0118884	0.207036	0.057422	0.954209	0.999559
gene-GBSCOH1_0728	196.503	0.0467867	0.128626	0.363743	0.71605	0.999559
gene-GBSCOH1_0729	1952.21	0.281173	0.179351	1.56772	0.116946	0.999559
gene-GBSCOH1_0730	37.8524	0.209475	0.284241	0.736964	0.461144	0.999559
gene-GBSCOH1_0731	6191.38	-0.0292432	0.0875161	-0.334146	0.738269	0.999559
gene-GBSCOH1_0732	606.403	-0.11663	0.0977299	-1.1934	0.232714	0.999559
gene-GBSCOH1_0733	1166.87	0.0330826	0.0884426	0.374058	0.708362	0.999559
gene-GBSCOH1_0734	9364.22	0.167923	0.123288	1.36204	0.173186	0.999559
gene-GBSCOH1_0735	1742.98	-0.0725034	0.114004	-0.635972	0.524794	0.999559
gene-GBSCOH1_0736	11342.7	0.0167843	0.0858847	0.195429	0.845057	0.999559
gene-GBSCOH1_0737	738.576	-0.0996733	0.101485	-0.982153	0.326025	0.999559
gene-GBSCOH1_0738	637.654	-0.0808876	0.188062	-0.430111	0.667115	0.999559
gene-GBSCOH1_0739	40.7427	0.0795561	0.280724	0.283396	0.776873	0.999559
gene-GBSCOH1_0740	24.887	-0.131835	0.335722	-0.392691	0.694548	0.999559
gene-GBSCOH1_0741	67.0108	-0.135779	0.275811	-0.492289	0.622515	0.999559
gene-GBSCOH1_0742	596.521	0.030072	0.359113	0.0837397	0.933263	0.999559
gene-GBSCOH1_0743	8994.51	0.0582443	0.0947268	0.614866	0.538643	0.999559
gene-GBSCOH1_0744	14325.2	0.0216745	0.0894331	0.242354	0.808506	0.999559
gene-GBSCOH1_0745	502.426	-0.372419	0.276191	-1.34841	0.177526	0.999559
gene-GBSCOH1_0746	19718.1	0.188113	0.115727	1.62549	0.104059	0.999559
gene-GBSCOH1_0747	86796.3	0.0832836	0.0924681	0.900674	0.367762	0.999559
gene-GBSCOH1_0748	40715.1	0.0432688	0.141873	0.304983	0.760379	0.999559
gene-GBSCOH1_0749	3440.76	-0.00896328	0.0936283	-0.0957326	0.923733	0.999559
gene-GBSCOH1_0750	1587.08	0.031194	0.0970773	0.321332	0.747959	0.999559
gene-GBSCOH1_0751	1747.84	-0.0510225	0.16924	-0.301481	0.763048	0.999559
gene-GBSCOH1_0752	1235.92	0.0379036	0.0997932	0.379821	0.704078	0.999559
gene-GBSCOH1_0753	5993.99	-0.0117285	0.0759449	-0.154435	0.877267	0.999559
gene-GBSCOH1_0754	135.319	-0.0574081	0.179103	-0.320532	0.748565	0.999559
gene-GBSCOH1_0755	839.029	-0.0858117	0.148265	-0.578773	0.562742	0.999559
gene-GBSCOH1_0756	7446.89	-0.0183153	0.0742707	-0.246601	0.805217	0.999559
gene-GBSCOH1_0757	263.574	-0.169506	0.257465	-0.658368	0.510302	0.999559
gene-GBSCOH1_0758	106.436	-0.242691	0.246821	-0.98327	0.325474	0.999559
gene-GBSCOH1_0759	2.05336	-0.165183	1.36747	-0.120794	0.903854	0.999559
gene-GBSCOH1_0760	32.4075	-0.0968222	0.470483	-0.205793	0.836952	0.999559
gene-GBSCOH1_0761	32.7924	0.50004	0.565156	0.884781	0.376275	0.999559
gene-GBSCOH1_0762	86.9289	0.251157	0.473281	0.530673	0.595646	0.999559
gene-GBSCOH1_0763	38.4054	-0.125202	0.632636	-0.197906	0.843118	0.999559
gene-GBSCOH1_0764	47.9485	0.0381468	0.576063	0.06622	0.947203	0.999559
gene-GBSCOH1_0765	64.382	0.241581	0.479193	0.504142	0.614161	0.999559
gene-GBSCOH1_0766	67.1781	0.851543	0.465492	1.82934	0.0673484	0.999559
gene-GBSCOH1_0767	64.1411	0.453298	0.53798	0.842593	0.399456	0.999559
gene-GBSCOH1_0768	2813.05	-0.0678719	0.193261	-0.351193	0.725444	0.999559
gene-GBSCOH1_0769	629.29	-0.126464	0.118877	-1.06382	0.287408	0.999559
gene-GBSCOH1_0770	1882.55	-0.0860492	0.0789725	-1.08961	0.275885	0.999559
gene-GBSCOH1_0771	2299.2	-0.0346167	0.0751831	-0.460433	0.645206	0.999559
gene-GBSCOH1_0772	2818.55	-0.0605946	0.07344	-0.825089	0.409321	0.999559
gene-GBSCOH1_0773	69.3731	-0.0829532	0.26203	-0.316579	0.751563	0.999559
gene-GBSCOH1_0774	2936.15	0.144578	0.170915	0.845911	0.397603	0.999559
gene-GBSCOH1_0775	2647.8	0.260296	0.0949116	2.74251	0.00609721	0.999559
gene-GBSCOH1_0778	3348.89	0.196816	0.298935	0.658391	0.510287	0.999559
gene-GBSCOH1_0779	895.883	0.13044	0.259315	0.503018	0.614952	0.999559
gene-GBSCOH1_0780	231.978	0.220654	0.248287	0.888703	0.374163	0.999559
gene-GBSCOH1_0781	422.751	0.112048	0.179911	0.6228	0.533416	0.999559
gene-GBSCOH1_0782	743.784	0.0767652	0.169416	0.453116	0.650465	0.999559
gene-GBSCOH1_0783	3615.62	0.134046	0.15634	0.857396	0.391226	0.999559
gene-GBSCOH1_0784	13623.7	0.0596262	0.134942	0.441865	0.658587	0.999559
gene-GBSCOH1_0785	11662.5	0.0506196	0.13289	0.380914	0.703267	0.999559
gene-GBSCOH1_0786	11275.9	0.0637296	0.123365	0.516595	0.605439	0.999559
gene-GBSCOH1_0787	37344.6	0.0477797	0.127088	0.375959	0.706948	0.999559
gene-GBSCOH1_0788	23308.1	0.00187524	0.147474	0.0127157	0.989855	0.999559
gene-GBSCOH1_0789	46607.2	0.0541722	0.136438	0.397046	0.691334	0.999559
gene-GBSCOH1_0790	11595.4	0.0751193	0.123599	0.607764	0.543344	0.999559
gene-GBSCOH1_0791	106.019	-0.200539	0.251605	-0.797036	0.42543	0.999559
gene-GBSCOH1_0792	6256.88	0.109447	0.112826	0.970055	0.332019	0.999559
gene-GBSCOH1_0793	396.873	-0.00861781	0.144775	-0.0595256	0.952534	0.999559
gene-GBSCOH1_0794	1312.68	0.0271379	0.113102	0.239943	0.810375	0.999559
gene-GBSCOH1_0795	2258.67	-0.00942031	0.13128	-0.0717573	0.942795	0.999559
gene-GBSCOH1_0796	917.163	-0.0686878	0.126845	-0.541512	0.588155	0.999559
gene-GBSCOH1_0797	291.217	-0.11236	0.186237	-0.603319	0.546297	0.999559
gene-GBSCOH1_0798	7983.26	-0.0412565	0.10306	-0.400314	0.688925	0.999559
gene-GBSCOH1_0799	286.722	-0.0736739	0.178136	-0.413583	0.67918	0.999559
gene-GBSCOH1_0800	3108.27	0.0270729	0.107616	0.251568	0.801375	0.999559
gene-GBSCOH1_0801	6781.94	0.0464824	0.114003	0.407729	0.683473	0.999559
gene-GBSCOH1_0802	2121.24	0.0790121	0.135368	0.583686	0.559432	0.999559
gene-GBSCOH1_0803	3106.03	0.0117049	0.120587	0.0970661	0.922674	0.999559
gene-GBSCOH1_0804	2418.63	-0.0324852	0.0739598	-0.439227	0.660497	0.999559
gene-GBSCOH1_0805	18094.1	0.301087	0.271768	1.10788	0.267913	0.999559
gene-GBSCOH1_0806	16621.7	0.268252	0.266775	1.00553	0.31464	0.999559
gene-GBSCOH1_0807	18067.6	0.209616	0.241851	0.866716	0.386098	0.999559
gene-GBSCOH1_0808	31330	0.219039	0.242491	0.903287	0.366374	0.999559
gene-GBSCOH1_0809	2848.56	0.0501583	0.174406	0.287595	0.773657	0.999559
gene-GBSCOH1_0810	1.58978	-0.576503	1.13623	-0.507381	0.611888	0.999559
gene-GBSCOH1_0811	2587.16	0.0262778	0.0700177	0.375303	0.707435	0.999559
gene-GBSCOH1_0812	2766.36	0.0246581	0.0980266	0.251545	0.801393	0.999559
gene-GBSCOH1_0813	1986.65	-0.0328323	0.084664	-0.387796	0.698167	0.999559
gene-GBSCOH1_0814	2405.81	0.0514719	0.107595	0.478387	0.632375	0.999559
gene-GBSCOH1_0815	6833.72	0.0910319	0.0904863	1.00603	0.314401	0.999559
gene-GBSCOH1_0816	105.356	-0.0289723	0.298087	-0.0971943	0.922572	0.999559
gene-GBSCOH1_0817	58.7506	-0.132477	0.253157	-0.523299	0.600766	0.999559
gene-GBSCOH1_0818	1366.34	0.0477601	0.0836515	0.570942	0.568039	0.999559
gene-GBSCOH1_0819	893.354	0.0585351	0.0860483	0.680259	0.496341	0.999559
gene-GBSCOH1_0820	1442.02	0.143291	0.0899531	1.59295	0.11117	0.999559
gene-GBSCOH1_0821	1235.42	0.101563	0.0990602	1.02526	0.30524	0.999559
gene-GBSCOH1_0822	5934.03	-0.00783275	0.0671564	-0.116634	0.90715	0.999559
gene-GBSCOH1_0823	1671.85	-0.0693741	0.0700429	-0.990452	0.321953	0.999559
gene-GBSCOH1_0824	522.297	-0.013415	0.111252	-0.120582	0.904022	0.999559
gene-GBSCOH1_0825	2252.4	-0.0575745	0.0701746	-0.820446	0.411962	0.999559
gene-GBSCOH1_0826	75.8866	-0.384714	0.21928	-1.75445	0.0793542	0.999559
gene-GBSCOH1_0827	3686.97	0.0340167	0.108493	0.313538	0.753872	0.999559
gene-GBSCOH1_0828	7451.94	0.00879498	0.0782443	0.112404	0.910503	0.999559
gene-GBSCOH1_0829	615.171	-0.00393907	0.0959424	-0.0410567	0.967251	0.999559
gene-GBSCOH1_0830	671.336	-0.0753831	0.119574	-0.63043	0.528413	0.999559
gene-GBSCOH1_0831	571.071	-0.00700026	0.117257	-0.0597	0.952395	0.999559
gene-GBSCOH1_0832	739.052	0.0309134	0.122474	0.252408	0.800726	0.999559
gene-GBSCOH1_0833	2281.21	0.0901492	0.172108	0.523795	0.600421	0.999559
gene-GBSCOH1_0834	764.119	0.0415128	0.0978735	0.424148	0.671458	0.999559
gene-GBSCOH1_0835	699.348	-0.206637	0.168658	-1.22518	0.220506	0.999559
gene-GBSCOH1_0836	592.034	-0.34442	0.249692	-1.37938	0.167778	0.999559
gene-GBSCOH1_0837	4121.95	0.118853	0.164904	0.720742	0.471068	0.999559
gene-GBSCOH1_0838	3206.25	0.132256	0.148874	0.888374	0.37434	0.999559
gene-GBSCOH1_0839	2003.97	0.120541	0.16752	0.719559	0.471796	0.999559
gene-GBSCOH1_0840	2884.51	0.0295543	0.0945447	0.312597	0.754587	0.999559
gene-GBSCOH1_0841	21949.8	0.0281605	0.107091	0.262958	0.792583	0.999559
gene-GBSCOH1_0842	48508.5	0.014961	0.0998636	0.149814	0.880911	0.999559
gene-GBSCOH1_0843	1866.15	0.0388324	0.0720647	0.538855	0.589987	0.999559
gene-GBSCOH1_0844	8574.59	0.0715097	0.171752	0.416354	0.677151	0.999559
gene-GBSCOH1_0845	326.592	-0.0441163	0.263003	-0.167741	0.866787	0.999559
gene-GBSCOH1_0846	652.348	-0.288932	0.229179	-1.26073	0.207407	0.999559
gene-GBSCOH1_0847	1287.23	-0.13942	0.216379	-0.644335	0.519358	0.999559
gene-GBSCOH1_0848	1792.86	-0.229378	0.217648	-1.0539	0.29193	0.999559
gene-GBSCOH1_0849	2157.19	-0.116868	0.178736	-0.653856	0.513205	0.999559
gene-GBSCOH1_0850	860.652	-0.053158	0.144646	-0.367503	0.713244	0.999559
gene-GBSCOH1_0851	808.639	0.00701053	0.165143	0.0424512	0.966139	0.999559
gene-GBSCOH1_0852	1453.06	0.0426492	0.145783	0.292552	0.769865	0.999559
gene-GBSCOH1_0853	10712.5	0.163325	0.139184	1.17344	0.240619	0.999559
gene-GBSCOH1_0854	4813.97	0.00984364	0.140681	0.0699712	0.944217	0.999559
gene-GBSCOH1_0855	5162.3	0.111242	0.12306	0.903963	0.366015	0.999559
gene-GBSCOH1_0856	5260.16	0.101325	0.130425	0.776883	0.437228	0.999559
gene-GBSCOH1_0857	14373.5	0.0679133	0.132807	0.511371	0.609092	0.999559
gene-GBSCOH1_0858	29248.1	0.0787951	0.124015	0.63537	0.525187	0.999559
gene-GBSCOH1_0859	10709.7	0.00967235	0.0736865	0.131264	0.895567	0.999559
gene-GBSCOH1_0860	5018.82	0.0087747	0.0953386	0.0920372	0.926668	0.999559
gene-GBSCOH1_0861	2233.19	-0.0289269	0.0714734	-0.404722	0.685682	0.999559
gene-GBSCOH1_0862	2186.55	-0.00862138	0.124961	-0.0689924	0.944996	0.999559
gene-GBSCOH1_0863	2799.26	0.105756	0.149783	0.706063	0.480149	0.999559
gene-GBSCOH1_0864	3.263	0.385404	0.86287	0.446653	0.655125	0.999559
gene-GBSCOH1_0865	1.91784	0.641712	1.34079	0.478607	0.632218	0.999559
gene-GBSCOH1_0866	7.26663	0.356121	0.708637	0.502544	0.615285	0.999559
gene-GBSCOH1_0867	8.33147	0.209646	0.673203	0.311416	0.755484	0.999559
gene-GBSCOH1_0868	24.766	0.00738676	0.533994	0.013833	0.988963	0.999559
gene-GBSCOH1_0869	4.76088	0.419569	0.92928	0.451499	0.65163	0.999559
gene-GBSCOH1_0870	1.97502	0.463551	1.28795	0.359913	0.718912	0.999559
gene-GBSCOH1_0871	163.226	-0.110308	0.15354	-0.71843	0.472492	0.999559
gene-GBSCOH1_0872	7.10698	-0.135369	0.609714	-0.22202	0.824298	0.999559
gene-GBSCOH1_0873	163.639	0.019759	0.17114	0.115456	0.908084	0.999559
gene-GBSCOH1_0874	5.09205	-0.0828704	0.654107	-0.126692	0.899184	0.999559
gene-GBSCOH1_0875	8.75983	-0.134881	0.509668	-0.264645	0.791283	0.999559
gene-GBSCOH1_0876	2.1052	-2.27684	1.55381	-1.46532	0.142833	0.999559
gene-GBSCOH1_0877	2.14139	-0.830378	1.22774	-0.676346	0.498821	0.999559
gene-GBSCOH1_0878	1.0896	-0.374151	1.86872	-0.200218	0.84131	0.999559
gene-GBSCOH1_0879	1496.09	0.112135	0.166095	0.67513	0.499593	0.999559
gene-GBSCOH1_0880	59.7911	0.0448252	0.246132	0.182119	0.855489	0.999559
gene-GBSCOH1_0881	55.604	-0.575559	0.251611	-2.2875	0.0221667	0.999559
gene-GBSCOH1_0882	26.7492	-0.261606	0.325248	-0.80433	0.421207	0.999559
gene-GBSCOH1_0883	92.7592	0.0455883	0.168589	0.27041	0.786845	0.999559
gene-GBSCOH1_0884	523.816	0.0519318	0.0988288	0.525473	0.599255	0.999559
gene-GBSCOH1_0885	11929.5	-0.0564917	0.0761184	-0.742155	0.457993	0.999559
gene-GBSCOH1_0886	695.028	0.0392117	0.107807	0.363719	0.716068	0.999559
gene-GBSCOH1_0887	5913.57	0.0582071	0.0743169	0.783228	0.433493	0.999559
gene-GBSCOH1_0888	1145.51	-0.0817638	0.103212	-0.792195	0.428247	0.999559
gene-GBSCOH1_0889	1982.43	0.0444823	0.0958887	0.463895	0.642723	0.999559
gene-GBSCOH1_0890	798.276	0.0193704	0.179696	0.107796	0.914158	0.999559
gene-GBSCOH1_0891	1344.74	0.0693064	0.16964	0.40855	0.68287	0.999559
gene-GBSCOH1_0892	155.432	0.0055962	0.151305	0.0369863	0.970496	0.999559
gene-GBSCOH1_0893	238.49	-0.0494547	0.154277	-0.320559	0.748545	0.999559
gene-GBSCOH1_0894	903.029	-0.105363	0.0814459	-1.29366	0.195783	0.999559
gene-GBSCOH1_0895	494.984	-0.0442132	0.124994	-0.353724	0.723546	0.999559
gene-GBSCOH1_0896	712.138	0.00889311	0.127345	0.0698346	0.944325	0.999559
gene-GBSCOH1_0897	631.662	-0.149243	0.121896	-1.22435	0.220821	0.999559
gene-GBSCOH1_0898	374.734	-0.029791	0.124861	-0.238594	0.811421	0.999559
gene-GBSCOH1_0899	286.949	0.11398	0.139416	0.817556	0.413611	0.999559
gene-GBSCOH1_0900	239.108	0.0386159	0.122459	0.315339	0.752505	0.999559
gene-GBSCOH1_0901	4826.73	-0.00364492	0.0674256	-0.0540584	0.956889	0.999559
gene-GBSCOH1_0902	400.31	-0.329411	0.218869	-1.50506	0.132308	0.999559
gene-GBSCOH1_0903	3960.57	0.0325935	0.123377	0.264179	0.791642	0.999559
gene-GBSCOH1_0904	1353.31	-0.0170335	0.106009	-0.16068	0.872346	0.999559
gene-GBSCOH1_0905	15060	0.0530203	0.0722542	0.733803	0.463069	0.999559
gene-GBSCOH1_0906	4178.25	0.058985	0.0929059	0.63489	0.5255	0.999559
gene-GBSCOH1_0907	4019.44	0.0453954	0.089508	0.507166	0.612038	0.999559
gene-GBSCOH1_0908	3650.41	0.110956	0.0818656	1.35534	0.175309	0.999559
gene-GBSCOH1_0909	3054.82	0.0544347	0.0701814	0.775629	0.437968	0.999559
gene-GBSCOH1_0910	2600.39	0.0474948	0.105859	0.448662	0.653675	0.999559
gene-GBSCOH1_0911	1575.77	-0.0174193	0.158377	-0.109986	0.91242	0.999559
gene-GBSCOH1_0912	858.288	0.0096845	0.142936	0.0677541	0.945981	0.999559
gene-GBSCOH1_0913	3618.44	-0.0753074	0.106031	-0.710241	0.477555	0.999559
gene-GBSCOH1_0914	1223.27	-0.0938215	0.13821	-0.678835	0.497242	0.999559
gene-GBSCOH1_0915	1841.91	-0.00762697	0.100159	-0.0761483	0.939301	0.999559
gene-GBSCOH1_0916	2054.32	-0.027415	0.143094	-0.191587	0.848065	0.999559
gene-GBSCOH1_0917	1155.11	-0.0223326	0.143532	-0.155593	0.876354	0.999559
gene-GBSCOH1_0918	977.357	-0.039122	0.125242	-0.312372	0.754758	0.999559
gene-GBSCOH1_0919	2327.85	-0.0298266	0.11457	-0.260336	0.794604	0.999559
gene-GBSCOH1_0920	971.512	-0.0160644	0.115612	-0.13895	0.889489	0.999559
gene-GBSCOH1_0921	559.301	-0.301572	0.278573	-1.08256	0.279004	0.999559
gene-GBSCOH1_0922	1669.77	-0.195208	0.141052	-1.38394	0.166376	0.999559
gene-GBSCOH1_0923	738.492	-0.0386996	0.135618	-0.285357	0.775371	0.999559
gene-GBSCOH1_0924	7597.05	0.000533901	0.0864591	0.00617518	0.995073	0.999559
gene-GBSCOH1_0925	24.3171	0.29725	0.422057	0.704289	0.481253	0.999559
gene-GBSCOH1_0926	2357.59	-0.0918594	0.0929794	-0.987954	0.323175	0.999559
gene-GBSCOH1_0927	1365.12	-0.158069	0.100173	-1.57796	0.114575	0.999559
gene-GBSCOH1_0928	1600.04	-0.126307	0.121946	-1.03577	0.30031	0.999559
gene-GBSCOH1_0929	1780.05	-0.0876084	0.133364	-0.65691	0.511239	0.999559
gene-GBSCOH1_0930	1202.73	-0.0113031	0.113748	-0.0993697	0.920845	0.999559
gene-GBSCOH1_0931	1623.58	-0.0254588	0.122731	-0.207436	0.83567	0.999559
gene-GBSCOH1_0932	1441.96	-0.0306629	0.114979	-0.266682	0.789714	0.999559
gene-GBSCOH1_0933	269.036	0.270451	0.287845	0.93957	0.347438	0.999559
gene-GBSCOH1_0934	2245.89	-0.047496	0.301708	-0.157424	0.874911	0.999559
gene-GBSCOH1_0935	421.856	-0.062798	0.16118	-0.389613	0.696823	0.999559
gene-GBSCOH1_0936	1285.26	-0.0303279	0.0920464	-0.329485	0.741789	0.999559
gene-GBSCOH1_0937	195.785	-0.195331	0.168847	-1.15685	0.247333	0.999559
gene-GBSCOH1_0938	116.502	0.0751192	0.274283	0.273875	0.784181	0.999559
gene-GBSCOH1_0939	167.466	0.0299911	0.263334	0.11389	0.909325	0.999559
gene-GBSCOH1_0940	91.9733	-0.0504522	0.314588	-0.160376	0.872585	0.999559
gene-GBSCOH1_0941	28.2017	-0.534409	0.371849	-1.43717	0.150671	0.999559
gene-GBSCOH1_0942	132.171	-0.194721	0.264577	-0.735973	0.461747	0.999559
gene-GBSCOH1_0943	1331.47	-0.00125824	0.125375	-0.0100358	0.991993	0.999559
gene-GBSCOH1_0944	1103.39	0.0104936	0.141016	0.0744143	0.940681	0.999559
gene-GBSCOH1_0945	5235.21	0.0342911	0.13852	0.247553	0.80448	0.999559
gene-GBSCOH1_0946	890.558	0.0540115	0.167704	0.322065	0.747403	0.999559
gene-GBSCOH1_0947	109.806	0.0203727	0.215847	0.0943849	0.924803	0.999559
gene-GBSCOH1_0948	244.635	0.00586812	0.138882	0.0422525	0.966297	0.999559
gene-GBSCOH1_0949	1859.58	0.0572199	0.140245	0.408001	0.683273	0.999559
gene-GBSCOH1_0950	262.354	0.154831	0.14944	1.03607	0.300168	0.999559
gene-GBSCOH1_0951	137.683	0.285541	0.236149	1.20916	0.226603	0.999559
gene-GBSCOH1_0952	732.257	0.0636881	0.127436	0.499765	0.61724	0.999559
gene-GBSCOH1_0953	141.826	-0.0645843	0.246882	-0.2616	0.79363	0.999559
gene-GBSCOH1_0954	86.8562	0.187327	0.199535	0.938816	0.347825	0.999559
gene-GBSCOH1_0955	908.71	0.0304216	0.109008	0.279076	0.780186	0.999559
gene-GBSCOH1_0956	276.652	0.207689	0.180118	1.15307	0.248881	0.999559
gene-GBSCOH1_0957	237.917	-0.128106	0.172043	-0.744612	0.456506	0.999559
gene-GBSCOH1_0958	4490.14	-0.0143204	0.0665849	-0.215069	0.829713	0.999559
gene-GBSCOH1_0959	3335.67	-0.0469459	0.0998545	-0.470143	0.638253	0.999559
gene-GBSCOH1_0960	3608.64	0.271984	0.15333	1.77385	0.0760878	0.999559
gene-GBSCOH1_0961	580.018	-0.108925	0.133014	-0.818895	0.412846	0.999559
gene-GBSCOH1_0962	25.2394	-0.10791	0.370151	-0.291529	0.770647	0.999559
gene-GBSCOH1_0963	2951.32	0.0229674	0.104059	0.220716	0.825314	0.999559
gene-GBSCOH1_0964	6674.58	0.00783746	0.206834	0.0378925	0.969773	0.999559
gene-GBSCOH1_0965	2440.02	0.00762381	0.137501	0.0554455	0.955784	0.999559
gene-GBSCOH1_0966	2385.04	0.122353	0.12511	0.977958	0.328095	0.999559
gene-GBSCOH1_0967	2110.17	0.0867446	0.140733	0.616378	0.537645	0.999559
gene-GBSCOH1_0968	1267.76	0.13972	0.0882293	1.58361	0.113284	0.999559
gene-GBSCOH1_0969	3315.15	0.0992424	0.112101	0.885292	0.375999	0.999559
gene-GBSCOH1_0970	3503.25	0.163329	0.107025	1.52609	0.126989	0.999559
gene-GBSCOH1_0971	1908.54	0.161483	0.0994302	1.62409	0.104357	0.999559
gene-GBSCOH1_0972	330.044	-0.0857914	0.207365	-0.413723	0.679077	0.999559
gene-GBSCOH1_0973	454.233	0.0758663	0.11307	0.670969	0.50224	0.999559
gene-GBSCOH1_0974	1299.83	-0.076563	0.103369	-0.740675	0.45889	0.999559
gene-GBSCOH1_0975	10513.9	0.0892906	0.128215	0.696411	0.486171	0.999559
gene-GBSCOH1_0976	4183.4	0.00336235	0.0774171	0.0434317	0.965357	0.999559
gene-GBSCOH1_0977	2999.08	-0.0577758	0.0784081	-0.736859	0.461208	0.999559
gene-GBSCOH1_0978	1857.75	0.0402699	0.0743092	0.541923	0.587871	0.999559
gene-GBSCOH1_0979	3280.18	0.00537951	0.0997308	0.0539403	0.956983	0.999559
gene-GBSCOH1_0980	3782.83	-0.00363673	0.0939254	-0.0387194	0.969114	0.999559
gene-GBSCOH1_0981	1630.02	-0.0828159	0.0987051	-0.839023	0.401456	0.999559
gene-GBSCOH1_0982	2419.87	0.0569725	0.0614048	0.927819	0.353502	0.999559
gene-GBSCOH1_0983	2408.21	0.00620849	0.0819845	0.0757277	0.939636	0.999559
gene-GBSCOH1_0984	820.452	-0.116484	0.158535	-0.734749	0.462492	0.999559
gene-GBSCOH1_0985	87.3189	-0.34959	0.26614	-1.31356	0.188994	0.999559
gene-GBSCOH1_0986	1151.16	-0.355082	0.252696	-1.40517	0.15997	0.999559
gene-GBSCOH1_0987	758.333	-0.352692	0.266788	-1.32199	0.18617	0.999559
gene-GBSCOH1_0988	1406.51	-0.363724	0.283196	-1.28436	0.199018	0.999559
gene-GBSCOH1_0989	551.301	-0.167998	0.212359	-0.791102	0.428885	0.999559
gene-GBSCOH1_0990	2002.5	0.136828	0.173219	0.789916	0.429577	0.999559
gene-GBSCOH1_0991	807.221	-0.0210496	0.155067	-0.135745	0.892023	0.999559
gene-GBSCOH1_0992	5833.69	-0.0690023	0.159496	-0.432628	0.665285	0.999559
gene-GBSCOH1_0993	446.202	-0.0841545	0.207866	-0.404849	0.685588	0.999559
gene-GBSCOH1_0994	652.831	0.0953313	0.204247	0.466745	0.640682	0.999559
gene-GBSCOH1_0995	6308.82	0.000685545	0.108292	0.00633054	0.994949	0.999559
gene-GBSCOH1_0996	501.476	0.105222	0.139609	0.75369	0.451035	0.999559
gene-GBSCOH1_0997	81.6983	0.186967	0.232318	0.80479	0.420941	0.999559
gene-GBSCOH1_0998	10445.1	0.197248	0.152731	1.29147	0.196541	0.999559
gene-GBSCOH1_0999	1192.68	-0.00750767	0.0768624	-0.0976767	0.922189	0.999559
gene-GBSCOH1_1000	960.127	-0.0780924	0.106699	-0.731893	0.464234	0.999559
gene-GBSCOH1_1001	679	-0.178578	0.125409	-1.42397	0.154454	0.999559
gene-GBSCOH1_1002	459.738	0.099308	0.132273	0.75078	0.452785	0.999559
gene-GBSCOH1_1003	4147.62	-0.00289925	0.0848409	-0.0341728	0.972739	0.999559
gene-GBSCOH1_1004	5230.07	-0.055794	0.0821514	-0.679161	0.497036	0.999559
gene-GBSCOH1_1005	1384.41	-0.107907	0.107436	-1.00438	0.315194	0.999559
gene-GBSCOH1_1006	2917.67	0.302118	0.238657	1.26591	0.205546	0.999559
gene-GBSCOH1_1007	158.027	0.231119	0.295658	0.781712	0.434384	0.999559
gene-GBSCOH1_1008	1673.86	0.0697585	0.080128	0.870588	0.383979	0.999559
gene-GBSCOH1_1009	689.844	0.02695	0.182572	0.147613	0.882648	0.999559
gene-GBSCOH1_1010	1018.5	0.108008	0.116237	0.929201	0.352785	0.999559
gene-GBSCOH1_1011	922.229	-0.00339842	0.108766	-0.0312453	0.975074	0.999559
gene-GBSCOH1_1012	287.576	-0.0969119	0.163594	-0.592393	0.553588	0.999559
gene-GBSCOH1_1013	1960.43	0.0496258	0.0955962	0.519118	0.603678	0.999559
gene-GBSCOH1_1014	2921.63	-0.0330626	0.111595	-0.296274	0.767021	0.999559
gene-GBSCOH1_1015	1977.38	-0.0405223	0.121483	-0.333565	0.738708	0.999559
gene-GBSCOH1_1016	2260.63	-0.0362536	0.111514	-0.325103	0.745103	0.999559
gene-GBSCOH1_1017	2972.21	-0.0134371	0.139628	-0.0962352	0.923334	0.999559
gene-GBSCOH1_1018	1994.89	0.0287663	0.121376	0.237002	0.812655	0.999559
gene-GBSCOH1_1019	1602.14	-0.0957961	0.0996979	-0.960863	0.336621	0.999559
gene-GBSCOH1_1020	819.271	0.0442535	0.121578	0.363993	0.715863	0.999559
gene-GBSCOH1_1021	1990.23	0.0849525	0.138378	0.613915	0.539272	0.999559
gene-GBSCOH1_1022	1222.49	0.00471712	0.0949942	0.0496569	0.960396	0.999559
gene-GBSCOH1_1023	4070.71	-0.0172164	0.0728419	-0.236353	0.813159	0.999559
gene-GBSCOH1_1024	2508.44	-0.00460121	0.0873558	-0.0526721	0.957993	0.999559
gene-GBSCOH1_1025	2176.88	-0.0378277	0.0786779	-0.480791	0.630665	0.999559
gene-GBSCOH1_1026	1636.64	-0.0441399	0.100462	-0.439368	0.660395	0.999559
gene-GBSCOH1_1027	273.379	-0.0357675	0.144279	-0.247905	0.804208	0.999559
gene-GBSCOH1_1028	470.701	0.0924653	0.096666	0.956544	0.338797	0.999559
gene-GBSCOH1_1029	2018.11	-0.0747352	0.154087	-0.485021	0.627662	0.999559
gene-GBSCOH1_1030	1295.47	0.0124265	0.155123	0.0801073	0.936152	0.999559
gene-GBSCOH1_1031	9218.83	0.257575	0.268343	0.959872	0.33712	0.999559
gene-GBSCOH1_1032	773.609	-0.172404	0.103737	-1.66194	0.0965246	0.999559
gene-GBSCOH1_1033	1323.31	0.0512627	0.315083	0.162696	0.870758	0.999559
gene-GBSCOH1_1034	385.753	0.273056	0.120984	2.25695	0.0240112	0.999559
gene-GBSCOH1_1035	64.1636	-0.162516	0.2512	-0.64696	0.517658	0.999559
gene-GBSCOH1_1036	220.665	0.0864752	0.177909	0.486065	0.626921	0.999559
gene-GBSCOH1_1037	2278.28	0.365755	0.25581	1.42979	0.152777	0.999559
gene-GBSCOH1_1038	985.972	0.0362494	0.125761	0.288241	0.773162	0.999559
gene-GBSCOH1_1039	1675.49	0.562124	0.303985	1.84918	0.0644315	0.999559
gene-GBSCOH1_1040	3175.42	-0.0376804	0.143524	-0.262536	0.792908	0.999559
gene-GBSCOH1_1041	9417.11	0.163008	0.495447	0.329013	0.742146	0.999559
gene-GBSCOH1_1042	2271.99	0.114092	0.493908	0.230997	0.817317	0.999559
gene-GBSCOH1_1043	6058.91	0.109779	0.506159	0.216886	0.828297	0.999559
gene-GBSCOH1_1044	1810.88	0.102505	0.374056	0.274036	0.784057	0.999559
gene-GBSCOH1_1045	5781.04	0.0789323	0.47784	0.165186	0.868798	0.999559
gene-GBSCOH1_1046	1814.51	0.16967	0.364669	0.465272	0.641736	0.999559
gene-GBSCOH1_1047	3817.72	0.126423	0.47293	0.267318	0.789224	0.999559
gene-GBSCOH1_1048	1911.84	-0.288211	0.242144	-1.19025	0.23395	0.999559
gene-GBSCOH1_1049	221.172	0.167383	0.183794	0.91071	0.362448	0.999559
gene-GBSCOH1_1050	602.039	0.141084	0.228697	0.616904	0.537298	0.999559
gene-GBSCOH1_1051	188.622	-0.133793	0.177892	-0.7521	0.451991	0.999559
gene-GBSCOH1_1052	962.061	-0.0489742	0.139118	-0.352034	0.724813	0.999559
gene-GBSCOH1_1053	208.825	-0.159952	0.210842	-0.758634	0.448071	0.999559
gene-GBSCOH1_1054	459.005	-0.30771	0.171332	-1.79598	0.0724971	0.999559
gene-GBSCOH1_1055	1533.95	-0.0851434	0.103577	-0.822031	0.411059	0.999559
rna-HG939456.1:1109492..1109563	58.7723	-0.262451	0.372166	-0.705199	0.480686	0.999559
gene-GBSCOH1_1056	55033.1	0.0542512	0.116971	0.463802	0.64279	0.999559
rna-HG939456.1:1110964..1111035	7.01736	-0.0793976	0.660133	-0.120275	0.904265	0.999559
rna-HG939456.1:1111041..1111121	10.1516	-0.233036	0.51133	-0.455746	0.648573	0.999559
gene-GBSCOH1_1057	279.077	-0.585409	0.372697	-1.57074	0.116244	0.999559
gene-GBSCOH1_1058	8061.04	-0.0118453	0.0816301	-0.145109	0.884625	0.999559
gene-GBSCOH1_1059	5915.29	0.0957446	0.0617428	1.5507	0.120974	0.999559
gene-GBSCOH1_1060	3251.98	0.15591	0.0890019	1.75176	0.0798159	0.999559
gene-GBSCOH1_1061	550.111	-0.0268885	0.129363	-0.207853	0.835344	0.999559
gene-GBSCOH1_1062	930.029	-0.113711	0.13557	-0.838765	0.401601	0.999559
gene-GBSCOH1_1063	5310.14	-0.00509927	0.0894432	-0.0570112	0.954536	0.999559
gene-GBSCOH1_1064	5238.3	-0.0743966	0.14152	-0.525698	0.599098	0.999559
gene-GBSCOH1_1065	1955.8	-0.203678	0.195874	-1.03984	0.298413	0.999559
gene-GBSCOH1_1066	4806.02	-0.150689	0.139136	-1.08303	0.278793	0.999559
gene-GBSCOH1_1067	5696.38	-0.0315766	0.0806772	-0.391394	0.695506	0.999559
gene-GBSCOH1_1068	6795.49	-0.0304579	0.0824072	-0.369603	0.711678	0.999559
gene-GBSCOH1_1069	5710.66	-0.014145	0.0914886	-0.15461	0.877129	0.999559
gene-GBSCOH1_1070	5380.1	-0.0206792	0.0968599	-0.213496	0.83094	0.999559
gene-GBSCOH1_1071	5560.48	0.0187736	0.102769	0.182678	0.85505	0.999559
gene-GBSCOH1_1072	5413.88	-0.0248108	0.0996212	-0.249052	0.803321	0.999559
gene-GBSCOH1_1073	2262.76	0.0266743	0.0897136	0.297327	0.766217	0.999559
gene-GBSCOH1_1074	2486.68	-0.00300578	0.098615	-0.0304799	0.975684	0.999559
gene-GBSCOH1_1075	8486.62	-0.0154829	0.0969131	-0.159761	0.87307	0.999559
gene-GBSCOH1_1076	5876.19	0.0358473	0.082069	0.436794	0.66226	0.999559
gene-GBSCOH1_1077	4244.03	-0.0468227	0.116065	-0.403417	0.686641	0.999559
gene-GBSCOH1_1078	3839.54	-0.0300339	0.13871	-0.216524	0.828579	0.999559
gene-GBSCOH1_1079	8235.07	-0.0187213	0.095037	-0.19699	0.843836	0.999559
gene-GBSCOH1_1080	732.363	0.00253472	0.115102	0.0220215	0.982431	0.999559
gene-GBSCOH1_1081	2.77415	0.117325	1.10461	0.106214	0.915413	0.999559
gene-GBSCOH1_1082	27.8494	0.139196	0.3605	0.386119	0.699408	0.999559
gene-GBSCOH1_1083	4311.39	-0.00115356	0.0881901	-0.0130804	0.989564	0.999559
gene-GBSCOH1_1084	3656.24	0.0107489	0.0958223	0.112175	0.910684	0.999559
gene-GBSCOH1_1085	5832.78	-0.0122078	0.103391	-0.118074	0.906009	0.999559
gene-GBSCOH1_1086	3357.65	0.0214647	0.159059	0.134948	0.892653	0.999559
gene-GBSCOH1_1087	1586.37	-0.0174808	0.0790135	-0.221238	0.824907	0.999559
gene-GBSCOH1_1088	3778.67	-0.0272896	0.0902098	-0.302513	0.762261	0.999559
gene-GBSCOH1_1089	1613.66	-0.0236133	0.109309	-0.216023	0.82897	0.999559
gene-GBSCOH1_1090	2779.89	0.0511136	0.115757	0.441559	0.658809	0.999559
gene-GBSCOH1_1091	1782.28	0.0593407	0.143769	0.412749	0.67979	0.999559
gene-GBSCOH1_1092	6519.01	-0.00260509	0.0667165	-0.0390471	0.968853	0.999559
gene-GBSCOH1_1093	482.22	-0.0370807	0.106236	-0.349041	0.727058	0.999559
gene-GBSCOH1_1094	319.149	-0.18427	0.141272	-1.30436	0.192111	0.999559
gene-GBSCOH1_1095	267.813	-0.186011	0.123043	-1.51175	0.130596	0.999559
gene-GBSCOH1_1096	1196.67	-0.07772	0.0930223	-0.835498	0.403437	0.999559
gene-GBSCOH1_1097	14401.7	0.15258	0.255091	0.598138	0.549748	0.999559
gene-GBSCOH1_1098	34616.2	0.139028	0.256889	0.5412	0.58837	0.999559
gene-GBSCOH1_1099	3418.19	-0.0511141	0.0981284	-0.52089	0.602443	0.999559
gene-GBSCOH1_1100	2704.47	-0.0420622	0.0971601	-0.432916	0.665076	0.999559
gene-GBSCOH1_1101	845.8	-0.0293599	0.110905	-0.26473	0.791218	0.999559
gene-GBSCOH1_1102	705.513	0.0107739	0.132148	0.0815289	0.935021	0.999559
gene-GBSCOH1_1103	3026.2	0.0257815	0.100344	0.25693	0.797233	0.999559
gene-GBSCOH1_1104	8281.77	-0.00869912	0.0686552	-0.126707	0.899172	0.999559
gene-GBSCOH1_1105	4185.3	-0.0280394	0.0925313	-0.303026	0.76187	0.999559
gene-GBSCOH1_1106	4378.8	-0.052232	0.113501	-0.460192	0.645379	0.999559
gene-GBSCOH1_1107	1403.23	0.0310281	0.186759	0.16614	0.868047	0.999559
gene-GBSCOH1_1108	1068.78	-0.0858966	0.142391	-0.603244	0.546346	0.999559
gene-GBSCOH1_1109	680.973	-0.136965	0.175371	-0.781003	0.434801	0.999559
gene-GBSCOH1_1110	897.11	-0.0898392	0.108718	-0.826351	0.408605	0.999559
gene-GBSCOH1_1111	2042.79	-0.148218	0.141475	-1.04766	0.294795	0.999559
gene-GBSCOH1_1112	2970.67	-0.117852	0.092336	-1.27633	0.201837	0.999559
gene-GBSCOH1_1113	4884.33	0.0378461	0.0590781	0.640612	0.521775	0.999559
gene-GBSCOH1_1114	2656.49	0.0932681	0.0623468	1.49596	0.134665	0.999559
gene-GBSCOH1_1115	2411.72	0.0457079	0.072328	0.631953	0.527417	0.999559
gene-GBSCOH1_1116	1351.28	-0.0223877	0.0750928	-0.298134	0.765601	0.999559
gene-GBSCOH1_1117	2070.5	0.0453066	0.0792891	0.57141	0.567722	0.999559
gene-GBSCOH1_1118	474.86	0.239676	0.120351	1.99148	0.0464281	0.999559
gene-GBSCOH1_1119	597.352	-0.219053	0.26004	-0.842382	0.399574	0.999559
gene-GBSCOH1_1120	145.957	-0.106354	0.149983	-0.709107	0.478258	0.999559
gene-GBSCOH1_1121	329.483	-0.0843783	0.137064	-0.615612	0.538151	0.999559
gene-GBSCOH1_1122	263.354	0.14961	0.18153	0.824161	0.409848	0.999559
gene-GBSCOH1_1123	2056.72	-0.170192	0.10863	-1.56672	0.117181	0.999559
gene-GBSCOH1_1124	1933.21	-0.142678	0.118591	-1.20311	0.228935	0.999559
gene-GBSCOH1_1125	10985.1	-0.0280869	0.0990867	-0.283457	0.776826	0.999559
gene-GBSCOH1_1126	2362.94	-0.0141095	0.0836825	-0.168608	0.866105	0.999559
gene-GBSCOH1_1127	1710.68	-0.0105946	0.184321	-0.0574792	0.954163	0.999559
gene-GBSCOH1_1128	3.01585	-1.18254	1.14551	-1.03232	0.30192	0.999559
gene-GBSCOH1_1130	1410.83	0.0532519	0.108733	0.489748	0.624312	0.999559
gene-GBSCOH1_1131	645.185	-0.102905	0.165868	-0.620402	0.534993	0.999559
gene-GBSCOH1_1132	1883.84	-0.0271297	0.0920267	-0.294802	0.768145	0.999559
gene-GBSCOH1_1133	2827.42	0.182228	0.179081	1.01757	0.30888	0.999559
gene-GBSCOH1_1134	2618.7	0.0404518	0.149055	0.271388	0.786093	0.999559
gene-GBSCOH1_1135	816.079	-0.0460752	0.19499	-0.236295	0.813204	0.999559
gene-GBSCOH1_1136	5.18179	0.505363	0.838243	0.602883	0.546587	0.999559
gene-GBSCOH1_1137	49.0813	-0.00452639	0.250972	-0.0180354	0.985611	0.999559
gene-GBSCOH1_1138	304.798	-0.0733243	0.239961	-0.305567	0.759934	0.999559
gene-GBSCOH1_1139	1232.32	-0.057454	0.157568	-0.36463	0.715388	0.999559
gene-GBSCOH1_1140	3983.86	-0.136047	0.216429	-0.628601	0.529611	0.999559
gene-GBSCOH1_1141	573.84	-0.00757162	0.13157	-0.0575484	0.954108	0.999559
gene-GBSCOH1_1142	112.798	-0.0624111	0.195702	-0.318908	0.749796	0.999559
gene-GBSCOH1_1143	54.5796	-0.00941827	0.279784	-0.0336626	0.973146	0.999559
gene-GBSCOH1_1144	7625.24	-0.0899603	0.0945918	-0.951037	0.341586	0.999559
gene-GBSCOH1_1145	525.064	-0.0489982	0.103098	-0.47526	0.634602	0.999559
gene-GBSCOH1_1146	526.399	0.102321	0.104478	0.979349	0.327408	0.999559
gene-GBSCOH1_1147	184.756	0.0768067	0.171321	0.448319	0.653923	0.999559
gene-GBSCOH1_1148	35.9957	-0.248676	0.265118	-0.93798	0.348255	0.999559
gene-GBSCOH1_1149	139.86	0.0630361	0.150819	0.417958	0.675978	0.999559
gene-GBSCOH1_1150	50.0446	0.285551	0.242866	1.17576	0.239692	0.999559
gene-GBSCOH1_1151	1.96893	0.869866	1.04834	0.829754	0.406678	0.999559
gene-GBSCOH1_1152	285.358	-0.0738611	0.15613	-0.473073	0.636161	0.999559
gene-GBSCOH1_1153	3509.18	-0.0669058	0.126745	-0.527879	0.597583	0.999559
gene-GBSCOH1_1154	17.8531	0.301201	0.462821	0.650794	0.51518	0.999559
gene-GBSCOH1_1155	63.9217	0.195293	0.205162	0.951898	0.341149	0.999559
gene-GBSCOH1_1156	195.062	0.172773	0.173278	0.99709	0.318721	0.999559
gene-GBSCOH1_1157	88.8438	0.0686866	0.222634	0.308518	0.757688	0.999559
gene-GBSCOH1_1158	32.6426	0.109242	0.356213	0.306678	0.759089	0.999559
gene-GBSCOH1_1159	529.158	0.089178	0.113708	0.78427	0.432882	0.999559
gene-GBSCOH1_1160	4787.67	0.00600213	0.0658163	0.0911952	0.927337	0.999559
gene-GBSCOH1_1161	3047.59	0.00796122	0.0975622	0.0816015	0.934964	0.999559
gene-GBSCOH1_1162	3280.47	-0.00550767	0.0704804	-0.0781447	0.937713	0.999559
gene-GBSCOH1_1163	45234.6	0.141685	0.113649	1.24669	0.212511	0.999559
gene-GBSCOH1_1164	56864.5	0.160626	0.134389	1.19523	0.231997	0.999559
gene-GBSCOH1_1165	1362.53	0.0246153	0.164167	0.149941	0.880811	0.999559
gene-GBSCOH1_1166	1221.33	0.0493194	0.120261	0.410104	0.68173	0.999559
gene-GBSCOH1_1167	1701.41	0.0747856	0.114877	0.651003	0.515044	0.999559
gene-GBSCOH1_1168	146.744	0.136265	0.2099	0.64919	0.516215	0.999559
gene-GBSCOH1_1169	135.718	-0.0355656	0.155469	-0.228763	0.819053	0.999559
gene-GBSCOH1_1170	159.983	-0.130111	0.162575	-0.800315	0.423529	0.999559
gene-GBSCOH1_1171	3906.28	-0.0607691	0.0667052	-0.911011	0.36229	0.999559
gene-GBSCOH1_1172	6192.72	-0.102803	0.0619503	-1.65944	0.0970279	0.999559
gene-GBSCOH1_1173	394.217	-0.12363	0.146756	-0.842413	0.399557	0.999559
gene-GBSCOH1_1174	2023.35	-0.196845	0.107858	-1.82504	0.067995	0.999559
gene-GBSCOH1_1175	2157.32	-0.162209	0.102261	-1.58624	0.112686	0.999559
gene-GBSCOH1_1176	1546.68	-0.0789104	0.104202	-0.757287	0.448878	0.999559
gene-GBSCOH1_1177	2477.09	0.110986	0.0820943	1.35194	0.176396	0.999559
gene-GBSCOH1_1178	8397.15	0.243798	0.203021	1.20085	0.229809	0.999559
gene-GBSCOH1_1179	12577.8	0.225434	0.251304	0.897057	0.369688	0.999559
gene-GBSCOH1_1180	17792.4	0.142379	0.211271	0.673918	0.500363	0.999559
gene-GBSCOH1_1181	2550.93	0.173894	0.212815	0.81711	0.413865	0.999559
gene-GBSCOH1_1182	204.747	-0.156525	0.16836	-0.929707	0.352523	0.999559
gene-GBSCOH1_1183	1754.23	-0.019916	0.154692	-0.128747	0.897558	0.999559
gene-GBSCOH1_1184	1340.72	-0.100565	0.109704	-0.916692	0.359304	0.999559
gene-GBSCOH1_1185	1148.55	-0.0304193	0.125393	-0.242593	0.808321	0.999559
gene-GBSCOH1_1186	602.612	-0.141215	0.15499	-0.911119	0.362233	0.999559
gene-GBSCOH1_1187	1351	-0.0665146	0.110405	-0.602458	0.546869	0.999559
gene-GBSCOH1_1188	719.51	0.0346831	0.0861928	0.40239	0.687397	0.999559
gene-GBSCOH1_1189	517.018	-0.103318	0.136713	-0.755726	0.449814	0.999559
gene-GBSCOH1_1190	1388.27	0.0923904	0.0982153	0.940692	0.346862	0.999559
gene-GBSCOH1_1191	1187.16	0.0639216	0.105684	0.60484	0.545286	0.999559
gene-GBSCOH1_1192	193.561	-0.236254	0.145098	-1.62824	0.103473	0.999559
gene-GBSCOH1_1193	2600.97	0.0628667	0.170474	0.368776	0.712295	0.999559
gene-GBSCOH1_1194	1657.06	0.0500386	0.174689	0.286444	0.774538	0.999559
gene-GBSCOH1_1195	6338.4	0.0956845	0.206109	0.464242	0.642474	0.999559
gene-GBSCOH1_1196	3980.01	0.0336443	0.149543	0.224981	0.821994	0.999559
gene-GBSCOH1_1197	4905.17	-0.0287493	0.0718633	-0.400055	0.689116	0.999559
gene-GBSCOH1_1198	3935.6	-0.0719197	0.0718994	-1.00028	0.317174	0.999559
gene-GBSCOH1_1199	469.942	0.0876434	0.103721	0.84499	0.398116	0.999559
gene-GBSCOH1_1200	337.024	0.160942	0.110984	1.45013	0.147022	0.999559
gene-GBSCOH1_1201	4167.53	-0.057697	0.069009	-0.83608	0.40311	0.999559
gene-GBSCOH1_1202	1968	-0.136265	0.100266	-1.35904	0.174135	0.999559
gene-GBSCOH1_1203	4695.15	-0.0699869	0.0735521	-0.951528	0.341336	0.999559
gene-GBSCOH1_1204	1598.98	-0.0429401	0.0829322	-0.517773	0.604616	0.999559
gene-GBSCOH1_1205	455.224	-0.0394118	0.16736	-0.235491	0.813827	0.999559
gene-GBSCOH1_1206	571.369	-0.033058	0.140034	-0.236071	0.813377	0.999559
gene-GBSCOH1_1207	10438.7	0.192288	0.25042	0.767862	0.442569	0.999559
gene-GBSCOH1_1208	7348.52	0.1759	0.244306	0.719999	0.471526	0.999559
gene-GBSCOH1_1209	5678.64	0.0469861	0.152605	0.307893	0.758164	0.999559
gene-GBSCOH1_1210	1939.8	0.113271	0.114975	0.985174	0.324539	0.999559
gene-GBSCOH1_1211	6366.1	0.272319	0.172712	1.57673	0.114858	0.999559
gene-GBSCOH1_1212	2918.57	-0.0684609	0.135653	-0.504677	0.613786	0.999559
gene-GBSCOH1_1213	2747.14	-0.0389632	0.114206	-0.341165	0.732979	0.999559
gene-GBSCOH1_1214	1269.65	-0.083836	0.13595	-0.61667	0.537452	0.999559
gene-GBSCOH1_1215	689.899	-0.0631442	0.160538	-0.39333	0.694076	0.999559
gene-GBSCOH1_1216	213.139	-0.25054	0.237431	-1.05522	0.291327	0.999559
rna-HG939456.1:1278876..1278947	2.15836	0.548203	1.16719	0.469677	0.638586	0.999559
rna-HG939456.1:1278956..1279027	3.73437	-0.987186	1.06757	-0.924701	0.355122	0.999559
gene-GBSCOH1_1217	2607.35	-0.0779422	0.126518	-0.616056	0.537857	0.999559
gene-GBSCOH1_1218	7740.53	0.0723138	0.0961933	0.751754	0.452199	0.999559
gene-GBSCOH1_1219	9095.37	0.10109	0.106375	0.950316	0.341952	0.999559
gene-GBSCOH1_1220	12391.6	-0.0494	0.0936285	-0.527618	0.597765	0.999559
gene-GBSCOH1_1221	6874.65	0.019476	0.105743	0.184183	0.85387	0.999559
gene-GBSCOH1_1222	10253.6	-0.0734776	0.0934109	-0.786606	0.431513	0.999559
gene-GBSCOH1_1223	3603.78	0.00420477	0.0899384	0.0467517	0.962711	0.999559
gene-GBSCOH1_1224	2476.14	0.0319863	0.108485	0.294846	0.768111	0.999559
gene-GBSCOH1_1225	833.437	-0.00247661	0.110684	-0.0223754	0.982148	0.999559
gene-GBSCOH1_1226	2756.44	0.0842435	0.0902786	0.93315	0.350742	0.999559
gene-GBSCOH1_1227	779.856	0.00502838	0.0917624	0.0547978	0.9563	0.999559
gene-GBSCOH1_1228	1742.86	0.0078531	0.0801991	0.0979201	0.921996	0.999559
gene-GBSCOH1_1229	11393.5	0.150722	0.138984	1.08446	0.278162	0.999559
gene-GBSCOH1_1230	15445.3	0.171973	0.116737	1.47317	0.140706	0.999559
gene-GBSCOH1_1231	15827.2	0.12475	0.139826	0.892179	0.372297	0.999559
gene-GBSCOH1_1232	2606.63	-0.0437638	0.0955152	-0.458186	0.646818	0.999559
gene-GBSCOH1_1233	3398.94	-0.0143785	0.0948502	-0.151591	0.879509	0.999559
gene-GBSCOH1_1234	2334.77	-0.138398	0.139036	-0.995411	0.319536	0.999559
gene-GBSCOH1_1235	911.057	-0.0523217	0.113524	-0.460885	0.644881	0.999559
gene-GBSCOH1_1236	4546.71	-0.041417	0.0936717	-0.442151	0.65838	0.999559
gene-GBSCOH1_1237	3525.64	-0.352809	0.189771	-1.85912	0.0630097	0.999559
gene-GBSCOH1_1238	2365.22	-0.103754	0.0908873	-1.14157	0.253633	0.999559
gene-GBSCOH1_1239	2506.85	-0.173263	0.112531	-1.53969	0.123637	0.999559
gene-GBSCOH1_1240	2493.75	-0.134335	0.106451	-1.26195	0.206968	0.999559
gene-GBSCOH1_1241	3681.26	-0.164252	0.10676	-1.53852	0.12392	0.999559
gene-GBSCOH1_1242	975.725	-0.167424	0.115094	-1.45467	0.14576	0.999559
gene-GBSCOH1_1243	2851.79	-0.10762	0.127698	-0.842772	0.399356	0.999559
gene-GBSCOH1_1244	2521.01	-0.1162	0.128151	-0.906748	0.36454	0.999559
gene-GBSCOH1_1245	1541.2	-0.11318	0.158181	-0.715509	0.474294	0.999559
gene-GBSCOH1_1246	26521.3	-0.0934276	0.0880198	-1.06144	0.288491	0.999559
gene-GBSCOH1_1247	2296.56	0.157717	0.130412	1.20937	0.226521	0.999559
gene-GBSCOH1_1248	1882.6	-0.00348703	0.085174	-0.04094	0.967344	0.999559
gene-GBSCOH1_1249	1169.39	0.00823007	0.0818434	0.100559	0.919901	0.999559
gene-GBSCOH1_1250	3177.97	-0.187013	0.152968	-1.22257	0.221494	0.999559
gene-GBSCOH1_1251	4078.08	-0.223905	0.202449	-1.10598	0.268734	0.999559
gene-GBSCOH1_1252	6594.76	0.021721	0.124376	0.17464	0.861362	0.999559
gene-GBSCOH1_1253	12753.3	0.192923	0.121214	1.59159	0.111476	0.999559
gene-GBSCOH1_1254	10673.6	0.119447	0.12726	0.938605	0.347934	0.999559
gene-GBSCOH1_1255	21852.7	0.0493882	0.16847	0.293157	0.769402	0.999559
gene-GBSCOH1_1256	3904.66	0.00539233	0.0778748	0.0692436	0.944796	0.999559
gene-GBSCOH1_1257	2153.92	-0.0261543	0.0786288	-0.33263	0.739414	0.999559
gene-GBSCOH1_1258	535.344	-0.0399144	0.106818	-0.373669	0.708651	0.999559
gene-GBSCOH1_1259	1606.92	-0.0292404	0.0756281	-0.386634	0.699027	0.999559
gene-GBSCOH1_1260	4023.34	-0.0321141	0.0768576	-0.417839	0.676065	0.999559
gene-GBSCOH1_1261	3036.35	-0.151529	0.100714	-1.50456	0.132438	0.999559
gene-GBSCOH1_1262	2611.35	-0.0668417	0.103019	-0.648828	0.516449	0.999559
gene-GBSCOH1_1263	1290.95	-0.196018	0.224257	-0.874079	0.382075	0.999559
gene-GBSCOH1_1264	3586.28	-0.0633063	0.15602	-0.405759	0.68492	0.999559
gene-GBSCOH1_1265	1445.52	-0.121339	0.125621	-0.965913	0.334088	0.999559
gene-GBSCOH1_1266	1578.43	-0.0771528	0.120152	-0.642127	0.520791	0.999559
gene-GBSCOH1_1267	1077.73	-0.0108164	0.10064	-0.107476	0.914411	0.999559
gene-GBSCOH1_1268	7209.83	0.0640764	0.085927	0.745707	0.455844	0.999559
gene-GBSCOH1_1269	4201.83	0.11928	0.190504	0.626129	0.53123	0.999559
gene-GBSCOH1_1270	3864.29	-0.253201	0.15996	-1.58291	0.113442	0.999559
gene-GBSCOH1_1271	197.312	-0.305543	0.190464	-1.6042	0.108669	0.999559
gene-GBSCOH1_1272	1009.48	-0.110769	0.123081	-0.899971	0.368136	0.999559
gene-GBSCOH1_1273	1067.59	-0.194598	0.167849	-1.15936	0.246309	0.999559
gene-GBSCOH1_1274	3212.9	0.170629	0.160486	1.0632	0.287692	0.999559
gene-GBSCOH1_1275	2626.36	0.0475008	0.190605	0.24921	0.803198	0.999559
gene-GBSCOH1_1276	2967.89	0.180323	0.166991	1.07983	0.280216	0.999559
gene-GBSCOH1_1277	3806.16	0.145146	0.191321	0.758651	0.448061	0.999559
gene-GBSCOH1_1278	4864.96	0.189477	0.191861	0.987576	0.32336	0.999559
gene-GBSCOH1_1279	8720.62	0.253906	0.205103	1.23794	0.215737	0.999559
gene-GBSCOH1_1280	17623.8	0.249335	0.21476	1.16099	0.245644	0.999559
gene-GBSCOH1_1281	736.754	0.0515247	0.194369	0.265088	0.790942	0.999559
gene-GBSCOH1_1282	223.395	0.146797	0.176464	0.831876	0.405479	0.999559
gene-GBSCOH1_1283	4644.44	0.0408994	0.087296	0.468514	0.639417	0.999559
gene-GBSCOH1_1284	3056.23	0.0566577	0.0825157	0.686629	0.492317	0.999559
gene-GBSCOH1_1285	4798.73	0.097921	0.067159	1.45805	0.144827	0.999559
gene-GBSCOH1_1286	4793.17	0.00908645	0.0607885	0.149477	0.881178	0.999559
gene-GBSCOH1_1287	3541.88	0.054475	0.0653064	0.834144	0.4042	0.999559
gene-GBSCOH1_1288	4439.91	0.0314669	0.0597894	0.526296	0.598683	0.999559
gene-GBSCOH1_1289	5320.73	-0.00947945	0.0608856	-0.155693	0.876275	0.999559
gene-GBSCOH1_1290	3076.96	0.0513041	0.0693459	0.739829	0.459404	0.999559
gene-GBSCOH1_1291	2814.26	-0.023234	0.0691858	-0.33582	0.737007	0.999559
gene-GBSCOH1_1292	3786.34	0.0162619	0.100019	0.162589	0.870842	0.999559
gene-GBSCOH1_1293	412.796	-0.0680179	0.258225	-0.263405	0.792238	0.999559
gene-GBSCOH1_1294	671.925	-0.110748	0.194551	-0.569247	0.569188	0.999559
gene-GBSCOH1_1295	1562.93	-0.128511	0.14043	-0.915122	0.360127	0.999559
gene-GBSCOH1_1296	1783.22	-0.190348	0.153109	-1.24321	0.213789	0.999559
gene-GBSCOH1_1297	2820.51	0.101419	0.0837176	1.21144	0.225728	0.999559
gene-GBSCOH1_1298	1958.07	-0.118989	0.091696	-1.29764	0.194409	0.999559
gene-GBSCOH1_1299	5344.51	-0.0646578	0.0901239	-0.717432	0.473107	0.999559
gene-GBSCOH1_1300	3760.46	-0.180199	0.185928	-0.969187	0.332452	0.999559
gene-GBSCOH1_1301	4413.13	0.267068	0.220938	1.20879	0.226743	0.999559
gene-GBSCOH1_1302	1.46116	-2.21707	1.42207	-1.55904	0.118986	0.999559
gene-GBSCOH1_1304	478.29	-0.185396	0.323282	-0.573479	0.56632	0.999559
gene-GBSCOH1_1305	259.918	-0.216003	0.276929	-0.779994	0.435395	0.999559
gene-GBSCOH1_1306	528.6	-0.109414	0.227317	-0.481328	0.630283	0.999559
gene-GBSCOH1_1307	90.1273	0.223041	0.215211	1.03638	0.300023	0.999559
gene-GBSCOH1_1308	181.291	0.0799276	0.287955	0.27757	0.781343	0.999559
gene-GBSCOH1_1309	8161.49	0.354364	0.286199	1.23817	0.215652	0.999559
gene-GBSCOH1_1310	1.33022	-0.64186	1.57319	-0.408	0.683274	0.999559
gene-GBSCOH1_1311	76.8988	0.148697	0.319206	0.465834	0.641334	0.999559
gene-GBSCOH1_1312	359.023	0.157591	0.13029	1.20954	0.226457	0.999559
gene-GBSCOH1_1313	1334.85	0.115025	0.13516	0.851029	0.394753	0.999559
gene-GBSCOH1_1314	791.05	-0.0599267	0.14878	-0.402787	0.687105	0.999559
gene-GBSCOH1_1315	1756.53	-0.0126804	0.109452	-0.115854	0.907769	0.999559
gene-GBSCOH1_1316	5549.78	0.240249	0.225781	1.06408	0.287291	0.999559
gene-GBSCOH1_1317	1055.19	0.0828477	0.128408	0.645193	0.518802	0.999559
gene-GBSCOH1_1318	655.568	0.144197	0.133382	1.08109	0.279659	0.999559
gene-GBSCOH1_1319	2435.03	-0.0846729	0.0975049	-0.868396	0.385177	0.999559
gene-GBSCOH1_1320	1.67542	1.80806	1.32517	1.3644	0.17244	0.999559
gene-GBSCOH1_1321	80.2218	-0.0833379	0.190628	-0.437175	0.661985	0.999559
gene-GBSCOH1_1322	304.715	-0.0925021	0.187952	-0.492159	0.622607	0.999559
gene-GBSCOH1_1323	457.108	-0.0720184	0.14527	-0.495755	0.620067	0.999559
gene-GBSCOH1_1324	1395.66	-0.0468284	0.127355	-0.3677	0.713097	0.999559
gene-GBSCOH1_1325	4331.23	0.146881	0.180048	0.815784	0.414623	0.999559
gene-GBSCOH1_1326	2467.38	-0.104126	0.0873549	-1.19199	0.233264	0.999559
gene-GBSCOH1_1327	26760.1	0.074755	0.0992026	0.753559	0.451114	0.999559
gene-GBSCOH1_1328	13731.4	0.123824	0.104988	1.17941	0.238234	0.999559
gene-GBSCOH1_1329	480.096	-0.262907	0.273685	-0.960616	0.336745	0.999559
gene-GBSCOH1_1330	222.15	0.0931742	0.181502	0.51335	0.607706	0.999559
gene-GBSCOH1_1331	5460.22	0.0416897	0.0691445	0.602936	0.546551	0.999559
gene-GBSCOH1_1332	72.6132	-0.241064	0.302301	-0.797431	0.425201	0.999559
gene-GBSCOH1_1333	2079.25	-0.0491237	0.0964533	-0.5093	0.610542	0.999559
gene-GBSCOH1_1334	1504.09	0.133042	0.151513	0.878089	0.379895	0.999559
gene-GBSCOH1_1335	1785.15	0.302434	0.295569	1.02323	0.3062	0.999559
gene-GBSCOH1_1336	7.17032	0.685117	0.622093	1.10131	0.270762	0.999559
gene-GBSCOH1_1337	180.134	0.051732	0.227325	0.227568	0.819982	0.999559
gene-GBSCOH1_1338	4357.86	0.377889	0.269494	1.40222	0.16085	0.999559
gene-GBSCOH1_1339	1661.22	0.0207755	0.105892	0.196194	0.844458	0.999559
gene-GBSCOH1_1340	2296.6	0.295324	0.245045	1.20518	0.228133	0.999559
gene-GBSCOH1_1341	1182.6	0.0297652	0.12774	0.233013	0.815751	0.999559
gene-GBSCOH1_1342	4387.12	0.0517365	0.0717085	0.721483	0.470612	0.999559
gene-GBSCOH1_1343	1496.07	0.140671	0.103713	1.35635	0.174987	0.999559
gene-GBSCOH1_1344	6153.11	0.150177	0.0868618	1.72892	0.0838231	0.999559
gene-GBSCOH1_1345	1099.98	-0.100941	0.1508	-0.669372	0.503258	0.999559
gene-GBSCOH1_1346	1309.23	0.0442862	0.13453	0.329191	0.742011	0.999559
gene-GBSCOH1_1347	806.957	0.141686	0.077491	1.82842	0.0674865	0.999559
gene-GBSCOH1_1348	222.542	-0.0437468	0.134978	-0.324103	0.74586	0.999559
gene-GBSCOH1_1349	250.39	-0.0188004	0.143012	-0.13146	0.895411	0.999559
gene-GBSCOH1_1350	266.136	-0.0186294	0.127934	-0.145617	0.884224	0.999559
gene-GBSCOH1_1351	180.002	-0.0784239	0.188967	-0.415013	0.678132	0.999559
gene-GBSCOH1_1352	250.499	0.226364	0.194094	1.16626	0.24351	0.999559
gene-GBSCOH1_1353	7.89597	-0.0672692	0.669324	-0.100503	0.919945	0.999559
gene-GBSCOH1_1354	65.3393	-0.11996	0.219862	-0.545614	0.585331	0.999559
gene-GBSCOH1_1355	90.9391	-0.274457	0.204692	-1.34083	0.179976	0.999559
gene-GBSCOH1_1356	2595.67	-0.0549651	0.0927563	-0.592575	0.553465	0.999559
gene-GBSCOH1_1357	5603.79	-0.0678323	0.0549217	-1.23507	0.216803	0.999559
gene-GBSCOH1_1358	1648.89	-0.150986	0.0872125	-1.73124	0.0834084	0.999559
gene-GBSCOH1_1359	2545.51	-0.104314	0.0941548	-1.1079	0.267907	0.999559
gene-GBSCOH1_1360	788.385	-0.0368438	0.112498	-0.327505	0.743286	0.999559
gene-GBSCOH1_1361	375.646	-0.027745	0.170134	-0.163078	0.870457	0.999559
gene-GBSCOH1_1362	919.788	-0.0854743	0.108858	-0.78519	0.432342	0.999559
gene-GBSCOH1_1363	3008.65	-0.0908406	0.121922	-0.745072	0.456228	0.999559
gene-GBSCOH1_1364	5508	0.319543	0.184397	1.73291	0.0831124	0.999559
gene-GBSCOH1_1365	133.525	0.0270279	0.15655	0.172647	0.862929	0.999559
gene-GBSCOH1_1366	1271.84	0.00226658	0.0824733	0.0274825	0.978075	0.999559
gene-GBSCOH1_1367	1646.54	0.0412076	0.110924	0.371493	0.71027	0.999559
gene-GBSCOH1_1368	4101.2	0.0842834	0.118824	0.709314	0.47813	0.999559
gene-GBSCOH1_1369	3708.44	0.0246295	0.13318	0.184935	0.85328	0.999559
gene-GBSCOH1_1370	36.3406	0.132704	0.324193	0.409336	0.682293	0.999559
gene-GBSCOH1_1371	28.1736	0.0847372	0.307045	0.275976	0.782566	0.999559
gene-GBSCOH1_1372	64.9858	-0.017069	0.248543	-0.0686761	0.945247	0.999559
gene-GBSCOH1_1373	69.823	-0.249232	0.23634	-1.05455	0.291632	0.999559
gene-GBSCOH1_1374	102.752	-0.0497515	0.234199	-0.212433	0.831769	0.999559
gene-GBSCOH1_1375	143.38	0.00223489	0.177856	0.0125657	0.989974	0.999559
gene-GBSCOH1_1376	41985	0.10816	0.0979292	1.10447	0.269388	0.999559
gene-GBSCOH1_1377	27156.4	0.094666	0.104245	0.908111	0.36382	0.999559
gene-GBSCOH1_1378	3.21335	-0.0269923	0.98117	-0.0275103	0.978053	0.999559
gene-GBSCOH1_1379	1359.6	0.0113646	0.175572	0.0647287	0.94839	0.999559
gene-GBSCOH1_1380	866.26	-0.0393806	0.167182	-0.235555	0.813778	0.999559
gene-GBSCOH1_1381	1234.64	0.0668325	0.212782	0.31409	0.753453	0.999559
gene-GBSCOH1_1382	490.744	0.103924	0.215391	0.482491	0.629458	0.999559
gene-GBSCOH1_1383	4.68266	-0.906276	0.81764	-1.10841	0.267687	0.999559
gene-GBSCOH1_1384	20.2195	0.145687	0.370707	0.392996	0.694322	0.999559
gene-GBSCOH1_1385	1817.24	-0.039979	0.114647	-0.348712	0.727305	0.999559
gene-GBSCOH1_1386	4547.39	0.03895	0.0818833	0.475677	0.634304	0.999559
gene-GBSCOH1_1387	1471.95	0.105096	0.109526	0.959557	0.337278	0.999559
gene-GBSCOH1_1388	2292.15	0.236469	0.22619	1.04545	0.295817	0.999559
gene-GBSCOH1_1389	2043.68	0.249033	0.1994	1.24891	0.211698	0.999559
gene-GBSCOH1_1390	6710.26	-0.0588134	0.136242	-0.431684	0.665971	0.999559
gene-GBSCOH1_1391	1289.93	0.161196	0.159527	1.01047	0.312272	0.999559
gene-GBSCOH1_1392	1670.35	0.0140472	0.120798	0.116287	0.907425	0.999559
gene-GBSCOH1_1393	577.711	0.083424	0.144315	0.57807	0.563217	0.999559
gene-GBSCOH1_1394	1468.53	-0.00959017	0.111582	-0.0859476	0.931508	0.999559
gene-GBSCOH1_1395	3437.34	-0.0230395	0.0852452	-0.270274	0.78695	0.999559
gene-GBSCOH1_1396	215.499	0.191661	0.227277	0.843293	0.399064	0.999559
gene-GBSCOH1_1397	134.15	-0.0454428	0.245312	-0.185245	0.853037	0.999559
gene-GBSCOH1_1398	1098.36	0.0814316	0.135716	0.600015	0.548496	0.999559
gene-GBSCOH1_1399	386.95	0.0358023	0.175322	0.204209	0.83819	0.999559
gene-GBSCOH1_1400	380.654	0.00616594	0.223909	0.0275377	0.978031	0.999559
gene-GBSCOH1_1401	83.1871	-0.214464	0.238023	-0.901024	0.367576	0.999559
gene-GBSCOH1_1402	144.617	-0.00733856	0.196267	-0.0373906	0.970174	0.999559
gene-GBSCOH1_1403	251.787	0.169101	0.1592	1.0622	0.288147	0.999559
gene-GBSCOH1_1404	73.0842	-0.460506	0.30774	-1.49641	0.134547	0.999559
gene-GBSCOH1_1405	233.647	-0.399059	0.225366	-1.77072	0.0766071	0.999559
gene-GBSCOH1_1406	571.726	-0.311828	0.243295	-1.28169	0.199953	0.999559
gene-GBSCOH1_1407	300.103	-0.236381	0.2171	-1.08881	0.276237	0.999559
gene-GBSCOH1_1408	109.061	-0.32979	0.30727	-1.07329	0.28314	0.999559
gene-GBSCOH1_1409	84.6652	-0.609119	0.411595	-1.4799	0.1389	0.999559
gene-GBSCOH1_1410	2354.77	-0.146811	0.0983703	-1.49243	0.135586	0.999559
gene-GBSCOH1_1411	11574.1	0.0898592	0.100143	0.897306	0.369555	0.999559
gene-GBSCOH1_1412	1131.04	0.123792	0.11534	1.07328	0.283144	0.999559
gene-GBSCOH1_1413	203.139	-0.0372181	0.149349	-0.249202	0.803204	0.999559
gene-GBSCOH1_1414	2659.91	0.162695	0.165807	0.981234	0.326477	0.999559
gene-GBSCOH1_1415	3013.05	0.164678	0.161858	1.01742	0.308952	0.999559
gene-GBSCOH1_1416	3817.87	0.163766	0.159644	1.02582	0.304977	0.999559
gene-GBSCOH1_1417	362.397	0.0331078	0.146662	0.225743	0.821401	0.999559
gene-GBSCOH1_1418	563.383	0.0432827	0.132326	0.327091	0.743599	0.999559
gene-GBSCOH1_1419	6108.08	0.00260947	0.112824	0.0231287	0.981548	0.999559
gene-GBSCOH1_1420	2737.39	0.082157	0.105058	0.782014	0.434207	0.999559
gene-GBSCOH1_1421	4063.46	0.0577084	0.119218	0.484059	0.628344	0.999559
gene-GBSCOH1_1422	6303.73	0.00570722	0.153317	0.0372251	0.970306	0.999559
gene-GBSCOH1_1423	578.634	-0.05558	0.10124	-0.54899	0.583012	0.999559
gene-GBSCOH1_1424	1552.4	0.0510933	0.128029	0.399076	0.689837	0.999559
gene-GBSCOH1_1425	555.301	-0.101764	0.143771	-0.707824	0.479055	0.999559
gene-GBSCOH1_1426	1276.83	-0.0513786	0.127595	-0.40267	0.687191	0.999559
gene-GBSCOH1_1427	1363.4	0.070219	0.144818	0.484879	0.627762	0.999559
gene-GBSCOH1_1428	1.45812	-2.19558	1.65885	-1.32356	0.18565	0.999559
gene-GBSCOH1_1429	45.0614	-0.409903	0.294463	-1.39204	0.163912	0.999559
gene-GBSCOH1_1430	45.054	-0.207152	0.258806	-0.800414	0.423471	0.999559
gene-GBSCOH1_1431	29.3363	-0.385676	0.302842	-1.27352	0.202833	0.999559
gene-GBSCOH1_1432	39.7685	-0.255424	0.305311	-0.836605	0.402815	0.999559
gene-GBSCOH1_1433	574.37	-0.132928	0.163673	-0.812152	0.416704	0.999559
gene-GBSCOH1_1434	48.1565	-0.404298	0.411507	-0.982483	0.325862	0.999559
gene-GBSCOH1_1435	4967.36	0.131141	0.138993	0.943507	0.345421	0.999559
gene-GBSCOH1_1436	2827.24	0.003345	0.113021	0.0295963	0.976389	0.999559
gene-GBSCOH1_1437	1106.98	0.0391568	0.15986	0.244944	0.8065	0.999559
gene-GBSCOH1_1438	346.631	-0.000632613	0.203912	-0.00310239	0.997525	0.999559
gene-GBSCOH1_1439	2412.28	-0.113205	0.200691	-0.564076	0.572702	0.999559
gene-GBSCOH1_1440	4696.2	0.0405446	0.0941721	0.430537	0.666805	0.999559
gene-GBSCOH1_1441	5513.73	0.0557515	0.0676612	0.82398	0.409951	0.999559
gene-GBSCOH1_1442	560.576	-0.090518	0.109158	-0.829235	0.406971	0.999559
gene-GBSCOH1_1443	2015.23	-0.0339591	0.0754215	-0.450258	0.652525	0.999559
gene-GBSCOH1_1444	1662.65	-0.0583394	0.080483	-0.724866	0.468534	0.999559
gene-GBSCOH1_1445	1964.25	-0.00737877	0.0664551	-0.111034	0.91159	0.999559
gene-GBSCOH1_1446	2555.32	-0.0609171	0.0702483	-0.867168	0.38585	0.999559
gene-GBSCOH1_1447	1562.76	-0.0241281	0.0769911	-0.313388	0.753986	0.999559
gene-GBSCOH1_1448	1960.91	0.0355802	0.0715069	0.497577	0.618782	0.999559
gene-GBSCOH1_1449	3320.47	0.0231509	0.0749561	0.308859	0.757429	0.999559
gene-GBSCOH1_1450	2290.35	-0.057579	0.0812888	-0.708327	0.478742	0.999559
gene-GBSCOH1_1451	921.817	-0.136002	0.169262	-0.803499	0.421686	0.999559
gene-GBSCOH1_1452	75.0628	-0.233369	0.337503	-0.691457	0.489279	0.999559
gene-GBSCOH1_1453	345.802	0.0824861	0.152424	0.541161	0.588396	0.999559
gene-GBSCOH1_1454	5457.52	0.0907381	0.147599	0.614762	0.538712	0.999559
gene-GBSCOH1_1455	3400.22	0.00701509	0.101103	0.0693858	0.944683	0.999559
gene-GBSCOH1_1456	3579.23	-0.0511788	0.0880985	-0.580928	0.561289	0.999559
gene-GBSCOH1_1457	236.549	0.119764	0.154231	0.77652	0.437442	0.999559
gene-GBSCOH1_1458	3854.39	-0.00346483	0.106733	-0.0324626	0.974103	0.999559
gene-GBSCOH1_1459	2888.01	0.277266	0.220831	1.25556	0.209276	0.999559
gene-GBSCOH1_1460	3540.54	0.322149	0.210108	1.53326	0.125213	0.999559
gene-GBSCOH1_1461	897.175	0.215503	0.238142	0.904934	0.3655	0.999559
gene-GBSCOH1_1462	1957.05	0.0355429	0.0864612	0.411085	0.68101	0.999559
gene-GBSCOH1_1463	13548.1	0.0122604	0.0790602	0.155077	0.876761	0.999559
gene-GBSCOH1_1464	1923.97	-0.0610738	0.0867807	-0.703771	0.481575	0.999559
gene-GBSCOH1_1465	5659.13	0.0346737	0.0699933	0.495385	0.620328	0.999559
gene-GBSCOH1_1466	2309.9	-0.124496	0.138556	-0.898531	0.368903	0.999559
gene-GBSCOH1_1467	9840.16	0.000944372	0.0818115	0.0115433	0.99079	0.999559
gene-GBSCOH1_1468	7139.33	-0.0310592	0.0779355	-0.398524	0.690244	0.999559
gene-GBSCOH1_1469	2634.9	0.0360502	0.0964736	0.37368	0.708643	0.999559
gene-GBSCOH1_1470	2452.15	-0.0107682	0.0721823	-0.14918	0.881412	0.999559
gene-GBSCOH1_1471	751.481	-0.0326697	0.115511	-0.282828	0.777309	0.999559
gene-GBSCOH1_1472	6062.1	-0.103176	0.085623	-1.205	0.228202	0.999559
gene-GBSCOH1_1473	11199.2	0.0926185	0.109692	0.844353	0.398472	0.999559
gene-GBSCOH1_1474	918.568	-0.151619	0.161166	-0.940761	0.346827	0.999559
gene-GBSCOH1_1475	8839.47	0.0722101	0.0985814	0.732492	0.463868	0.999559
gene-GBSCOH1_1476	5145.29	0.0850668	0.113623	0.748675	0.454053	0.999559
gene-GBSCOH1_1477	944.039	-0.0843786	0.109891	-0.767836	0.442585	0.999559
gene-GBSCOH1_1478	2142.45	-0.0653735	0.111633	-0.585612	0.558136	0.999559
gene-GBSCOH1_1479	1024.8	-0.0395432	0.187249	-0.211179	0.832747	0.999559
gene-GBSCOH1_1480	2241.74	-0.0411801	0.119599	-0.344319	0.730607	0.999559
gene-GBSCOH1_1481	3978.96	-0.000345802	0.104757	-0.00330099	0.997366	0.999559
gene-GBSCOH1_1482	889.227	-0.0487502	0.141159	-0.345356	0.729827	0.999559
gene-GBSCOH1_1483	5853.96	-0.0505472	0.0968067	-0.522145	0.601569	0.999559
gene-GBSCOH1_1484	2255.17	-0.198423	0.11929	-1.66337	0.0962388	0.999559
gene-GBSCOH1_1485	4028.1	0.214573	0.315444	0.680224	0.496363	0.999559
gene-GBSCOH1_1486	1768.11	0.00847032	0.124353	0.0681151	0.945694	0.999559
gene-GBSCOH1_1487	1840.05	0.0351145	0.097291	0.360923	0.718157	0.999559
gene-GBSCOH1_1488	1475.62	-0.00161109	0.117285	-0.0137365	0.98904	0.999559
gene-GBSCOH1_1489	2963.1	0.0653186	0.118662	0.550458	0.582005	0.999559
gene-GBSCOH1_1490	5699.91	0.129744	0.194765	0.666156	0.505311	0.999559
gene-GBSCOH1_1491	2113.99	-0.0716661	0.167926	-0.426771	0.669546	0.999559
gene-GBSCOH1_1492	3161.62	0.110595	0.168248	0.657331	0.510968	0.999559
gene-GBSCOH1_1493	200.863	0.0011805	0.185868	0.00635129	0.994932	0.999559
gene-GBSCOH1_1494	1321.77	0.0748475	0.100202	0.746965	0.455085	0.999559
gene-GBSCOH1_1495	14.086	-0.288339	0.440486	-0.654594	0.512729	0.999559
gene-GBSCOH1_1496	22.4482	0.32022	0.372128	0.860511	0.389508	0.999559
gene-GBSCOH1_1497	18.674	0.510234	0.385609	1.32319	0.185772	0.999559
gene-GBSCOH1_1498	794.803	-0.192234	0.190806	-1.00748	0.313702	0.999559
gene-GBSCOH1_1499	172.902	-0.0933927	0.150733	-0.619591	0.535527	0.999559
gene-GBSCOH1_1500	5841.23	-0.438676	0.268162	-1.63586	0.101869	0.999559
gene-GBSCOH1_1501	1990.71	-0.403991	0.353359	-1.14329	0.25292	0.999559
gene-GBSCOH1_1502	781.18	-0.425777	0.580469	-0.733505	0.46325	0.999559
gene-GBSCOH1_1503	851.159	-0.418463	0.627027	-0.667376	0.504532	0.999559
gene-GBSCOH1_1504	3322.3	0.189846	0.1775	1.06955	0.284821	0.999559
gene-GBSCOH1_1505	211.27	-0.0036346	0.146044	-0.0248871	0.980145	0.999559
gene-GBSCOH1_1506	197.233	-0.145912	0.16729	-0.872211	0.383093	0.999559
gene-GBSCOH1_1507	870.697	-0.0474311	0.124198	-0.3819	0.702536	0.999559
gene-GBSCOH1_1508	189.623	-0.151999	0.188942	-0.804473	0.421124	0.999559
gene-GBSCOH1_1509	540.742	-0.113637	0.151504	-0.750057	0.45322	0.999559
gene-GBSCOH1_1510	994.125	-0.0389777	0.132925	-0.29323	0.769346	0.999559
gene-GBSCOH1_1511	1597.67	-0.000357216	0.089339	-0.00399844	0.99681	0.999559
gene-GBSCOH1_1512	2038.03	0.00967181	0.0882051	0.109651	0.912686	0.999559
gene-GBSCOH1_1513	2504.89	-0.0361896	0.0846815	-0.427361	0.669116	0.999559
gene-GBSCOH1_1514	910.48	-0.0345396	0.118468	-0.291553	0.770628	0.999559
gene-GBSCOH1_1515	2302.97	-0.073725	0.117604	-0.626889	0.530732	0.999559
gene-GBSCOH1_1516	775.125	-0.239863	0.17753	-1.35111	0.17666	0.999559
gene-GBSCOH1_1517	772.383	-0.0108975	0.12878	-0.0846213	0.932563	0.999559
gene-GBSCOH1_1518	9400.5	0.0238295	0.0788694	0.302139	0.762546	0.999559
gene-GBSCOH1_1519	6088.73	0.0597909	0.078324	0.763379	0.445238	0.999559
gene-GBSCOH1_1520	819.01	0.0404086	0.102673	0.393567	0.693901	0.999559
gene-GBSCOH1_1521	329.059	0.0626839	0.13582	0.461521	0.644425	0.999559
gene-GBSCOH1_1522	129.168	-0.190663	0.196453	-0.970531	0.331782	0.999559
gene-GBSCOH1_1523	107.497	-0.057118	0.183474	-0.311313	0.755562	0.999559
gene-GBSCOH1_1524	1050.37	0.229049	0.221977	1.03186	0.302136	0.999559
gene-GBSCOH1_1525	782.988	-0.113763	0.101294	-1.12311	0.261393	0.999559
gene-GBSCOH1_1526	6278.33	-9.88163e-05	0.0767783	-0.00128703	0.998973	0.999559
gene-GBSCOH1_1527	5370.98	0.00760658	0.101241	0.0751331	0.940109	0.999559
gene-GBSCOH1_1528	11381.8	0.30072	0.360072	0.835166	0.403624	0.999559
gene-GBSCOH1_1529	2309.72	-0.187039	0.16173	-1.15649	0.247482	0.999559
gene-GBSCOH1_1530	777.76	-0.116252	0.121499	-0.956812	0.338662	0.999559
gene-GBSCOH1_1531	134.334	0.123229	0.189663	0.649726	0.515869	0.999559
gene-GBSCOH1_1532	1143.4	0.0889554	0.145518	0.611304	0.540998	0.999559
gene-GBSCOH1_1533	5132.4	0.066345	0.164494	0.403327	0.686708	0.999559
gene-GBSCOH1_1534	38152.8	0.104062	0.141588	0.734964	0.462361	0.999559
gene-GBSCOH1_1535	4497.96	-0.038004	0.096937	-0.392048	0.695022	0.999559
gene-GBSCOH1_1536	1146.73	-0.0679717	0.109937	-0.61828	0.536391	0.999559
gene-GBSCOH1_1537	3455.13	-0.120755	0.0858268	-1.40696	0.15944	0.999559
gene-GBSCOH1_1538	34306.4	-0.0225505	0.0645915	-0.349125	0.726996	0.999559
gene-GBSCOH1_1539	2700.35	0.0180719	0.096528	0.18722	0.851488	0.999559
gene-GBSCOH1_1540	68.6748	-0.0236824	0.232666	-0.101787	0.918925	0.999559
gene-GBSCOH1_1541	276.797	-0.0200205	0.225472	-0.0887939	0.929246	0.999559
gene-GBSCOH1_1542	987.756	0.0329876	0.122937	0.268329	0.788446	0.999559
gene-GBSCOH1_1543	767.378	-0.102224	0.117284	-0.871591	0.383432	0.999559
gene-GBSCOH1_1544	3673.55	0.0192014	0.127116	0.151053	0.879934	0.999559
gene-GBSCOH1_1545	4220.62	0.0807126	0.123868	0.651602	0.514658	0.999559
gene-GBSCOH1_1546	5971.71	0.0183108	0.0724113	0.252872	0.800367	0.999559
gene-GBSCOH1_1547	497.053	-0.015453	0.113815	-0.135773	0.892	0.999559
gene-GBSCOH1_1548	466.233	0.0702332	0.100927	0.695881	0.486503	0.999559
gene-GBSCOH1_1549	483.838	0.108277	0.143899	0.752452	0.451779	0.999559
gene-GBSCOH1_1550	433.354	-0.0424354	0.126259	-0.336098	0.736797	0.999559
gene-GBSCOH1_1551	280.348	-0.145918	0.167222	-0.872599	0.382882	0.999559
gene-GBSCOH1_1552	1092.18	0.0491366	0.114377	0.429601	0.667486	0.999559
gene-GBSCOH1_1553	1726.5	0.0114634	0.0787437	0.145578	0.884255	0.999559
gene-GBSCOH1_1554	388.856	0.090162	0.147606	0.61083	0.541312	0.999559
gene-GBSCOH1_1555	598.835	0.191231	0.145497	1.31433	0.188737	0.999559
gene-GBSCOH1_1556	1766.37	-0.171523	0.172439	-0.99469	0.319887	0.999559
gene-GBSCOH1_1557	2625.8	0.0225749	0.0865598	0.260801	0.794246	0.999559
gene-GBSCOH1_1558	2296.69	-0.201908	0.166407	-1.21334	0.225001	0.999559
gene-GBSCOH1_1559	8231.52	0.145868	0.1332	1.0951	0.273473	0.999559
gene-GBSCOH1_1560	36347.2	0.136295	0.134087	1.01647	0.309405	0.999559
gene-GBSCOH1_1561	17612.9	0.140448	0.133481	1.05219	0.292712	0.999559
gene-GBSCOH1_1562	735.591	0.0148428	0.0995951	0.149031	0.881529	0.999559
gene-GBSCOH1_1563	450.141	0.00261513	0.153881	0.0169945	0.986441	0.999559
gene-GBSCOH1_1564	4105.11	0.0948654	0.153117	0.619561	0.535547	0.999559
gene-GBSCOH1_1565	1333.64	-0.0290943	0.079277	-0.366995	0.713623	0.999559
gene-GBSCOH1_1566	4446.99	-0.00290138	0.0775573	-0.0374095	0.970159	0.999559
gene-GBSCOH1_1567	1090.7	0.0969224	0.0836272	1.15898	0.246464	0.999559
gene-GBSCOH1_1568	594.697	-0.0555212	0.161397	-0.344005	0.730843	0.999559
gene-GBSCOH1_1569	1127.04	-0.238293	0.202199	-1.17851	0.238594	0.999559
gene-GBSCOH1_1570	1154.41	0.0148591	0.0829847	0.179058	0.857892	0.999559
gene-GBSCOH1_1571	2174.19	-0.0225191	0.0674437	-0.333895	0.738459	0.999559
gene-GBSCOH1_1572	6399.78	0.0813792	0.130673	0.622768	0.533437	0.999559
gene-GBSCOH1_1573	832.886	-0.125222	0.0845749	-1.48061	0.138711	0.999559
gene-GBSCOH1_1574	43463.6	0.114731	0.290465	0.394991	0.69285	0.999559
gene-GBSCOH1_1575	231.442	-0.13065	0.182256	-0.716847	0.473469	0.999559
gene-GBSCOH1_1576	2745.88	0.110183	0.0780059	1.4125	0.157803	0.999559
gene-GBSCOH1_1577	1846.93	0.0197602	0.0905221	0.218291	0.827202	0.999559
gene-GBSCOH1_1578	774.186	-0.232143	0.184061	-1.26123	0.207226	0.999559
gene-GBSCOH1_1579	7200.06	0.0338698	0.187523	0.180617	0.856668	0.999559
gene-GBSCOH1_1580	78.5903	0.089578	0.228758	0.391584	0.695366	0.999559
gene-GBSCOH1_1581	81.7731	0.0477867	0.248766	0.192095	0.847668	0.999559
gene-GBSCOH1_1582	684.351	-0.0398322	0.129912	-0.306609	0.759141	0.999559
gene-GBSCOH1_1583	4537.05	0.0182405	0.0913206	0.199741	0.841683	0.999559
gene-GBSCOH1_1584	969.702	-0.036003	0.108885	-0.330651	0.740908	0.999559
gene-GBSCOH1_1585	4773.14	0.0100676	0.0951171	0.105844	0.915706	0.999559
gene-GBSCOH1_1586	5944.33	0.182223	0.212768	0.856438	0.391756	0.999559
gene-GBSCOH1_1587	5867.46	0.167372	0.219401	0.762859	0.445547	0.999559
gene-GBSCOH1_1588	8785.8	0.214591	0.241682	0.887909	0.37459	0.999559
gene-GBSCOH1_1589	9815.91	0.241034	0.254805	0.945954	0.344172	0.999559
gene-GBSCOH1_1590	7250.1	0.290698	0.256472	1.13345	0.257027	0.999559
gene-GBSCOH1_1591	4513.63	0.234985	0.225393	1.04256	0.297154	0.999559
gene-GBSCOH1_1592	99.5957	0.0409739	0.163005	0.251365	0.801532	0.999559
gene-GBSCOH1_1593	631.77	0.128458	0.199407	0.6442	0.519446	0.999559
gene-GBSCOH1_1594	579.222	-0.261268	0.225754	-1.15731	0.247145	0.999559
gene-GBSCOH1_1595	149.602	-0.115958	0.196102	-0.591311	0.554312	0.999559
gene-GBSCOH1_1596	171.261	0.021968	0.166039	0.132307	0.894742	0.999559
gene-GBSCOH1_1597	172.73	-0.230007	0.246107	-0.934583	0.350003	0.999559
gene-GBSCOH1_1598	786.744	-0.213356	0.225741	-0.945138	0.344588	0.999559
gene-GBSCOH1_1599	1759.01	0.0469682	0.179511	0.261646	0.793595	0.999559
gene-GBSCOH1_1600	189.317	-0.133744	0.157206	-0.850752	0.394907	0.999559
gene-GBSCOH1_1601	2580.7	0.195592	0.188409	1.03813	0.299211	0.999559
gene-GBSCOH1_1602	901.258	-0.0391809	0.0992476	-0.39478	0.693006	0.999559
gene-GBSCOH1_1603	2019.59	0.0366746	0.105083	0.349006	0.727085	0.999559
gene-GBSCOH1_1604	714.908	0.0729873	0.132359	0.551434	0.581336	0.999559
gene-GBSCOH1_1605	886.741	-0.0910797	0.105632	-0.862237	0.388557	0.999559
gene-GBSCOH1_1606	998.531	-0.115196	0.111601	-1.03221	0.301973	0.999559
gene-GBSCOH1_1607	15648.6	-0.0235479	0.0915625	-0.257179	0.797041	0.999559
gene-GBSCOH1_1608	684.219	-0.0179934	0.239057	-0.0752683	0.940001	0.999559
gene-GBSCOH1_1609	17303.3	0.0108126	0.132951	0.0813276	0.935181	0.999559
gene-GBSCOH1_1610	3657.28	0.101916	0.100662	1.01245	0.311321	0.999559
gene-GBSCOH1_1611	338.819	0.132424	0.199212	0.66474	0.506217	0.999559
gene-GBSCOH1_1612	55972.2	0.127679	0.130047	0.981787	0.326205	0.999559
gene-GBSCOH1_1613	1425.39	0.20722	0.134603	1.53949	0.123685	0.999559
gene-GBSCOH1_1614	107289	0.119783	0.0949764	1.26119	0.20724	0.999559
gene-GBSCOH1_1615	125832	0.0976398	0.0952377	1.02522	0.305258	0.999559
gene-GBSCOH1_1616	31744	0.169897	0.119871	1.41733	0.156385	0.999559
gene-GBSCOH1_1617	29837.6	0.10534	0.104708	1.00603	0.314399	0.999559
gene-GBSCOH1_1618	5791.4	0.0631389	0.0790987	0.798229	0.424737	0.999559
gene-GBSCOH1_1619	3025.54	0.0807138	0.10337	0.780824	0.434906	0.999559
gene-GBSCOH1_1620	2373.35	0.0254489	0.0717947	0.354468	0.722988	0.999559
gene-GBSCOH1_1621	880.573	-0.067023	0.0804831	-0.832759	0.404981	0.999559
gene-GBSCOH1_1622	2544.59	-0.00767012	0.0991614	-0.0773499	0.938345	0.999559
gene-GBSCOH1_1623	3697.42	-0.0457693	0.0773824	-0.591469	0.554206	0.999559
gene-GBSCOH1_1624	1789.24	-0.00494445	0.128547	-0.0384641	0.969318	0.999559
gene-GBSCOH1_1625	1591.19	-0.08857	0.105946	-0.835996	0.403157	0.999559
gene-GBSCOH1_1626	504.799	-0.0437578	0.152668	-0.28662	0.774403	0.999559
gene-GBSCOH1_1627	668.505	0.0919345	0.134328	0.684401	0.493722	0.999559
gene-GBSCOH1_1628	585.177	0.000877932	0.159609	0.00550054	0.995611	0.999559
gene-GBSCOH1_1629	301.044	0.0863698	0.133131	0.648759	0.516494	0.999559
gene-GBSCOH1_1630	415.621	-0.0175661	0.149981	-0.117122	0.906763	0.999559
gene-GBSCOH1_1631	534.235	-0.123197	0.134697	-0.91462	0.360391	0.999559
gene-GBSCOH1_1632	811.097	-0.0146724	0.140885	-0.104145	0.917055	0.999559
gene-GBSCOH1_1633	348.282	-0.0684363	0.125649	-0.544663	0.585985	0.999559
gene-GBSCOH1_1634	18536.9	0.0365615	0.0977797	0.373917	0.708466	0.999559
gene-GBSCOH1_1635	2613.19	0.0490123	0.0818457	0.598838	0.549281	0.999559
gene-GBSCOH1_1636	18182.9	0.0399897	0.0993398	0.402555	0.687276	0.999559
gene-GBSCOH1_1637	19382.2	0.0628487	0.113118	0.555602	0.578483	0.999559
gene-GBSCOH1_1638	725.201	0.0929887	0.118677	0.783544	0.433308	0.999559
gene-GBSCOH1_1639	12458.7	0.0418035	0.0971677	0.430221	0.667035	0.999559
gene-GBSCOH1_1640	8121.21	0.0934674	0.107529	0.869225	0.384724	0.999559
gene-GBSCOH1_1641	993.204	-0.206981	0.26053	-0.794462	0.426927	0.999559
gene-GBSCOH1_1642	1558.29	-0.0822247	0.167282	-0.491534	0.623049	0.999559
gene-GBSCOH1_1643	1.97405	0.216403	1.35734	0.159432	0.873328	0.999559
gene-GBSCOH1_1644	8422.58	-0.00183499	0.34547	-0.00531159	0.995762	0.999559
gene-GBSCOH1_1645	4148.79	-0.106773	0.315378	-0.338555	0.734945	0.999559
gene-GBSCOH1_1646	128.342	-0.0596638	0.236467	-0.252313	0.800799	0.999559
gene-GBSCOH1_1647	231.572	0.371935	0.351932	1.05684	0.290586	0.999559
gene-GBSCOH1_1648	1436.92	-0.0956923	0.121389	-0.78831	0.430515	0.999559
gene-GBSCOH1_1649	20.3723	-0.45842	0.424049	-1.08105	0.279673	0.999559
gene-GBSCOH1_1650	44.6036	-0.102135	0.35232	-0.289894	0.771897	0.999559
gene-GBSCOH1_1651	40.2828	0.382777	0.318507	1.20178	0.229448	0.999559
gene-GBSCOH1_1652	69.978	0.0520522	0.256087	0.20326	0.838932	0.999559
gene-GBSCOH1_1653	196.155	0.185327	0.151698	1.22168	0.221828	0.999559
gene-GBSCOH1_1654	117.714	0.234506	0.239381	0.979635	0.327266	0.999559
gene-GBSCOH1_1655	351.572	-0.178886	0.171568	-1.04265	0.29711	0.999559
gene-GBSCOH1_1656	23.9122	0.485775	0.452154	1.07436	0.282663	0.999559
gene-GBSCOH1_1657	19.2237	0.798251	0.423682	1.88408	0.059554	0.999559
gene-GBSCOH1_1658	21.8455	-0.0045954	0.397501	-0.0115607	0.990776	0.999559
gene-GBSCOH1_1659	9.79126	-0.146631	0.568196	-0.258064	0.796357	0.999559
gene-GBSCOH1_1660	10.0728	-1.02229	0.756509	-1.35133	0.17659	0.999559
gene-GBSCOH1_1661	24.5324	0.62819	0.744508	0.843766	0.3988	0.999559
gene-GBSCOH1_1662	367.74	0.312729	0.69038	0.452981	0.650562	0.999559
gene-GBSCOH1_1663	2001.96	-0.0320475	0.0937654	-0.341784	0.732514	0.999559
gene-GBSCOH1_1664	1143.25	0.000705349	0.109477	0.00644288	0.994859	0.999559
gene-GBSCOH1_1665	9679.38	0.0466562	0.0965619	0.483174	0.628972	0.999559
gene-GBSCOH1_1666	1508.43	-0.0243346	0.200272	-0.121508	0.903289	0.999559
gene-GBSCOH1_1667	842.657	-0.0560235	0.122222	-0.458375	0.646683	0.999559
gene-GBSCOH1_1668	2711.01	-0.0228915	0.0911308	-0.251194	0.801664	0.999559
gene-GBSCOH1_1669	1012.81	0.0187407	0.103916	0.180344	0.856883	0.999559
gene-GBSCOH1_1670	3740.83	0.0440281	0.110258	0.399319	0.689658	0.999559
gene-GBSCOH1_1671	2136.65	0.0765827	0.113184	0.67662	0.498647	0.999559
gene-GBSCOH1_1672	3261.12	0.0942153	0.064944	1.45072	0.146859	0.999559
gene-GBSCOH1_1673	1615.49	0.0485541	0.114427	0.424324	0.67133	0.999559
gene-GBSCOH1_1674	1351.78	0.100386	0.0848816	1.18265	0.236946	0.999559
gene-GBSCOH1_1675	9347.19	0.0137694	0.127833	0.107713	0.914223	0.999559
gene-GBSCOH1_1676	1042.36	0.0374537	0.126858	0.295241	0.76781	0.999559
gene-GBSCOH1_1677	947.062	-0.0839208	0.142854	-0.587458	0.556896	0.999559
gene-GBSCOH1_1678	25310.5	0.101211	0.115713	0.874674	0.381751	0.999559
gene-GBSCOH1_1679	33980.4	0.0701999	0.0972646	0.721742	0.470453	0.999559
gene-GBSCOH1_1680	13688.4	0.271025	0.220033	1.23174	0.218045	0.999559
gene-GBSCOH1_1681	39222.9	0.240812	0.211415	1.13905	0.254682	0.999559
rna-HG939456.1:1750051..1750121	3.07933	2.04893	1.01578	2.0171	0.043685	0.999559
gene-GBSCOH1_1682	1918.32	-0.0779986	0.136848	-0.569963	0.568703	0.999559
gene-GBSCOH1_1683	140.107	-0.422343	0.209898	-2.01213	0.0442058	0.999559
gene-GBSCOH1_1684	2276.63	-0.260661	0.123451	-2.11146	0.0347325	0.999559
gene-GBSCOH1_1685	4700.77	-0.047126	0.196622	-0.239678	0.81058	0.999559
gene-GBSCOH1_1686	1532.53	0.100617	0.137769	0.730331	0.465188	0.999559
gene-GBSCOH1_1687	803.328	0.0499287	0.0871101	0.573168	0.566531	0.999559
gene-GBSCOH1_1688	771.7	-0.261159	0.179233	-1.45709	0.145091	0.999559
gene-GBSCOH1_1689	2324.66	-0.0378995	0.0837028	-0.452787	0.650702	0.999559
gene-GBSCOH1_1690	1362.98	0.0540318	0.0908029	0.595045	0.551814	0.999559
gene-GBSCOH1_1691	88.5824	-0.0918044	0.202131	-0.454183	0.649697	0.999559
gene-GBSCOH1_1692	44.4806	-0.118174	0.251944	-0.469047	0.639036	0.999559
gene-GBSCOH1_1693	39.4619	0.390794	0.306832	1.27364	0.202791	0.999559
gene-GBSCOH1_1694	19.886	0.0322171	0.399928	0.0805574	0.935794	0.999559
gene-GBSCOH1_1695	106.74	0.444658	0.250374	1.77598	0.0757368	0.999559
gene-GBSCOH1_1696	182.204	0.508726	0.222035	2.2912	0.0219517	0.999559
gene-GBSCOH1_1697	521.792	0.11084	0.211632	0.523738	0.600461	0.999559
gene-GBSCOH1_1698	202.085	0.164834	0.308716	0.533933	0.593388	0.999559
gene-GBSCOH1_1699	223.492	0.0387571	0.318726	0.1216	0.903216	0.999559
gene-GBSCOH1_1700	157.244	0.241281	0.27372	0.881487	0.378054	0.999559
gene-GBSCOH1_1701	735.29	-0.319745	0.265623	-1.20376	0.228684	0.999559
gene-GBSCOH1_1702	2077.07	0.205229	0.196421	1.04484	0.296095	0.999559
gene-GBSCOH1_1703	568.833	-0.126861	0.10998	-1.15349	0.248709	0.999559
gene-GBSCOH1_1704	11197.8	0.012213	0.0787553	0.155075	0.876762	0.999559
gene-GBSCOH1_1705	421.079	-0.128206	0.169406	-0.756796	0.449172	0.999559
gene-GBSCOH1_1706	10989.1	-0.0105056	0.0745019	-0.141011	0.887861	0.999559
gene-GBSCOH1_1707	3425.05	-0.0548485	0.0661571	-0.829064	0.407068	0.999559
gene-GBSCOH1_1708	1503.28	-0.0496903	0.0939322	-0.529002	0.596804	0.999559
gene-GBSCOH1_1709	1118.18	-0.123901	0.117403	-1.05535	0.291266	0.999559
gene-GBSCOH1_1710	11668.2	0.124798	0.076527	1.63077	0.102939	0.999559
gene-GBSCOH1_1711	1170.7	-0.0179068	0.12175	-0.147078	0.88307	0.999559
gene-GBSCOH1_1712	60.1188	0.0340574	0.452853	0.0752063	0.940051	0.999559
gene-GBSCOH1_1713	108.913	0.241375	0.502196	0.480639	0.630773	0.999559
gene-GBSCOH1_1714	614.301	-0.0888816	0.125319	-0.709244	0.478173	0.999559
gene-GBSCOH1_1715	214.116	-0.184906	0.131578	-1.4053	0.159933	0.999559
gene-GBSCOH1_1716	3906.93	-0.00169461	0.0761574	-0.0222514	0.982247	0.999559
gene-GBSCOH1_1717	359.26	0.107586	0.201942	0.532758	0.594201	0.999559
gene-GBSCOH1_1718	3824.98	0.245152	0.153157	1.60065	0.109454	0.999559
gene-GBSCOH1_1719	755.703	-0.0206221	0.103921	-0.19844	0.842701	0.999559
gene-GBSCOH1_1720	269.093	-0.104161	0.138902	-0.749891	0.453321	0.999559
gene-GBSCOH1_1721	294.303	-0.185183	0.146195	-1.26668	0.205268	0.999559
gene-GBSCOH1_1722	163.192	0.0437282	0.174051	0.251237	0.80163	0.999559
gene-GBSCOH1_1723	0.115807	-0.613143	3.53381	-0.173508	0.862252	0.999559
gene-GBSCOH1_1725	409.245	0.493763	0.847042	0.582927	0.559942	0.999559
gene-GBSCOH1_1726	458.497	0.476905	0.662375	0.719993	0.47153	0.999559
gene-GBSCOH1_1727	1208.17	0.0621867	0.19117	0.325295	0.744958	0.999559
gene-GBSCOH1_1728	40.7501	0.218813	0.543709	0.402446	0.687356	0.999559
gene-GBSCOH1_1729	67.1231	0.619828	0.318418	1.94659	0.0515843	0.999559
gene-GBSCOH1_1730	164.962	0.350576	0.303937	1.15345	0.248725	0.999559
gene-GBSCOH1_1731	993.521	0.10262	0.176307	0.582055	0.56053	0.999559
gene-GBSCOH1_1732	123.753	0.0704877	0.177541	0.397021	0.691352	0.999559
gene-GBSCOH1_1733	39.5245	-0.0203037	0.270231	-0.0751345	0.940108	0.999559
gene-GBSCOH1_1734	1081.63	0.0922618	0.110748	0.833076	0.404802	0.999559
gene-GBSCOH1_1735	4671.09	0.0806425	0.108837	0.740949	0.458724	0.999559
gene-GBSCOH1_1736	1696.84	0.15438	0.203154	0.759915	0.447306	0.999559
gene-GBSCOH1_1737	536.766	-0.0904251	0.112568	-0.803292	0.421806	0.999559
gene-GBSCOH1_1738	2090.98	0.148072	0.102714	1.4416	0.149415	0.999559
gene-GBSCOH1_1739	1643.78	0.0946048	0.0830842	1.13866	0.254844	0.999559
gene-GBSCOH1_1740	509.642	-0.0125895	0.0921856	-0.136567	0.891373	0.999559
gene-GBSCOH1_1741	338.094	0.101795	0.113907	0.893668	0.3715	0.999559
gene-GBSCOH1_1742	494.716	-0.0116676	0.137142	-0.0850764	0.932201	0.999559
gene-GBSCOH1_1743	37.621	0.190991	0.336439	0.567683	0.57025	0.999559
gene-GBSCOH1_1744	37.9848	0.623141	0.38261	1.62866	0.103386	0.999559
gene-GBSCOH1_1745	40.2159	0.257367	0.361428	0.712082	0.476414	0.999559
gene-GBSCOH1_1746	33.4005	0.30331	0.381375	0.795307	0.426435	0.999559
gene-GBSCOH1_1747	206.942	-0.38849	0.154355	-2.51686	0.0118404	0.999559
gene-GBSCOH1_1748	18.5791	0.270274	0.424677	0.636423	0.524501	0.999559
gene-GBSCOH1_1749	1123.94	-0.2162	0.17195	-1.25734	0.20863	0.999559
gene-GBSCOH1_1750	782.963	-0.242668	0.143979	-1.68543	0.0919048	0.999559
gene-GBSCOH1_1751	333.215	-0.124167	0.152015	-0.816811	0.414036	0.999559
gene-GBSCOH1_1752	448.639	-0.133056	0.152137	-0.874581	0.381802	0.999559
gene-GBSCOH1_1753	2077.87	-0.0863	0.11577	-0.745442	0.456004	0.999559
gene-GBSCOH1_1754	937.354	-0.0310564	0.145156	-0.213952	0.830584	0.999559
gene-GBSCOH1_1755	121.333	0.209788	0.19481	1.07688	0.281532	0.999559
gene-GBSCOH1_1756	1165.83	0.198122	0.279103	0.709853	0.477795	0.999559
gene-GBSCOH1_1757	1090.13	-0.0699286	0.0734097	-0.952579	0.340804	0.999559
gene-GBSCOH1_1758	444.224	0.0523184	0.108994	0.480013	0.631218	0.999559
gene-GBSCOH1_1759	52.7063	0.00880649	0.242341	0.0363392	0.971012	0.999559
gene-GBSCOH1_1760	50.6911	0.141266	0.238617	0.592022	0.553836	0.999559
gene-GBSCOH1_1761	55.9018	-0.0454059	0.222581	-0.203998	0.838355	0.999559
gene-GBSCOH1_1762	46.1401	0.198574	0.320346	0.619873	0.535341	0.999559
gene-GBSCOH1_1763	62.4226	0.0667594	0.218997	0.304842	0.760487	0.999559
gene-GBSCOH1_1764	384.654	-0.137458	0.163995	-0.838185	0.401927	0.999559
gene-GBSCOH1_1765	408.513	-0.205937	0.129403	-1.59144	0.11151	0.999559
gene-GBSCOH1_1766	1003.97	-0.000462561	0.11321	-0.00408585	0.99674	0.999559
gene-GBSCOH1_1767	1056.65	-0.0321864	0.139956	-0.229975	0.818111	0.999559
gene-GBSCOH1_1768	300.795	0.101786	0.15602	0.652392	0.514148	0.999559
gene-GBSCOH1_1769	895.333	-0.0815797	0.0764614	-1.06694	0.285999	0.999559
gene-GBSCOH1_1770	670.019	0.026806	0.111826	0.239712	0.810553	0.999559
gene-GBSCOH1_1771	566.905	0.0473512	0.0947745	0.49962	0.617343	0.999559
gene-GBSCOH1_1772	59.8761	0.114773	0.240297	0.477628	0.632915	0.999559
gene-GBSCOH1_1773	506.553	0.0322445	0.120242	0.268162	0.788575	0.999559
gene-GBSCOH1_1774	498.818	0.073031	0.126295	0.578259	0.563089	0.999559
gene-GBSCOH1_1775	1392.59	-0.0118901	0.125998	-0.0943672	0.924817	0.999559
gene-GBSCOH1_1776	1105.85	-0.149824	0.225822	-0.663463	0.507034	0.999559
rna-HG939456.1:1847184..1847256	1.11826	1.15215	1.64729	0.699422	0.484288	0.999559
gene-GBSCOH1_1777	220.698	0.00309323	0.22967	0.0134681	0.989254	0.999559
gene-GBSCOH1_1778	9.69007	-0.0180858	0.531748	-0.034012	0.972868	0.999559
gene-GBSCOH1_1779	208.396	-0.369932	0.255518	-1.44777	0.14768	0.999559
gene-GBSCOH1_1780	29.8725	-0.110875	0.279457	-0.39675	0.691552	0.999559
gene-GBSCOH1_1781	20.7846	-0.508326	0.437257	-1.16253	0.24502	0.999559
gene-GBSCOH1_1782	41.2638	-0.222072	0.260012	-0.854081	0.39306	0.999559
gene-GBSCOH1_1783	291.731	-0.207228	0.160805	-1.2887	0.197503	0.999559
gene-GBSCOH1_1784	336.609	0.0269823	0.131944	0.204497	0.837965	0.999559
gene-GBSCOH1_1785	25.5275	0.848466	0.326394	2.59952	0.00933548	0.999559
gene-GBSCOH1_1786	20.4765	0.0958679	0.338215	0.283453	0.77683	0.999559
gene-GBSCOH1_1787	57.9774	0.145357	0.227672	0.638448	0.523182	0.999559
gene-GBSCOH1_1788	212.234	0.128403	0.132506	0.969037	0.332527	0.999559
gene-GBSCOH1_1789	314.637	0.185911	0.174018	1.06834	0.285367	0.999559
gene-GBSCOH1_1790	16.9977	-0.0889948	0.505981	-0.175885	0.860384	0.999559
gene-GBSCOH1_1791	15.7178	0.215216	0.409232	0.525903	0.598956	0.999559
gene-GBSCOH1_1792	13.9627	-0.55469	0.540739	-1.0258	0.304985	0.999559
gene-GBSCOH1_1793	1346.8	0.138068	0.12871	1.07271	0.283401	0.999559
gene-GBSCOH1_1794	2282.65	0.191627	0.135944	1.4096	0.158656	0.999559
gene-GBSCOH1_1795	8.44532	-0.138957	0.570498	-0.243571	0.807563	0.999559
gene-GBSCOH1_1796	2.32806	0.569947	0.998542	0.570779	0.568149	0.999559
gene-GBSCOH1_1797	13.1252	0.0811934	0.446942	0.181664	0.855846	0.999559
gene-GBSCOH1_1798	8.43124	-0.665251	0.550817	-1.20775	0.227142	0.999559
gene-GBSCOH1_1799	3.92379	0.114976	0.773064	0.148728	0.881768	0.999559
gene-GBSCOH1_1800	0.380475	-0.704504	2.79711	-0.251869	0.801143	0.999559
gene-GBSCOH1_1801	71.5671	0.01739	0.223177	0.0779205	0.937891	0.999559
gene-GBSCOH1_1802	115.934	-0.015622	0.226854	-0.0688636	0.945098	0.999559
gene-GBSCOH1_1803	8.22686	0.209017	0.65241	0.320376	0.748683	0.999559
gene-GBSCOH1_1804	10.9909	0.189935	0.483575	0.392772	0.694488	0.999559
gene-GBSCOH1_1805	8.91199	0.598129	0.686929	0.870729	0.383902	0.999559
gene-GBSCOH1_1806	14.7926	0.384808	0.431711	0.891357	0.372738	0.999559
gene-GBSCOH1_1807	495.21	-0.47911	0.359407	-1.33306	0.182513	0.999559
gene-GBSCOH1_1808	380.295	-0.258879	0.305638	-0.847015	0.396987	0.999559
gene-GBSCOH1_1809	573.014	-0.227136	0.299748	-0.757757	0.448597	0.999559
gene-GBSCOH1_1810	476.064	-0.161149	0.120539	-1.3369	0.181255	0.999559
gene-GBSCOH1_1811	440.854	0.00163264	0.138916	0.0117527	0.990623	0.999559
gene-GBSCOH1_1812	505.329	0.029614	0.110297	0.268493	0.78832	0.999559
gene-GBSCOH1_1813	9197.17	0.0853257	0.059755	1.42793	0.153313	0.999559
gene-GBSCOH1_1814	283.775	-0.00256261	0.147724	-0.0173473	0.98616	0.999559
gene-GBSCOH1_1815	700.118	0.0744746	0.192931	0.386017	0.699484	0.999559
gene-GBSCOH1_1816	181.328	0.0295379	0.219381	0.134642	0.892895	0.999559
gene-GBSCOH1_1817	1592.06	0.00877053	0.175807	0.0498873	0.960212	0.999559
gene-GBSCOH1_1818	824.531	0.028739	0.114869	0.25019	0.802441	0.999559
gene-GBSCOH1_1819	578.296	0.00603399	0.127486	0.0473306	0.96225	0.999559
gene-GBSCOH1_1820	110.986	0.0674686	0.246322	0.273904	0.784158	0.999559
gene-GBSCOH1_1821	92.3727	0.121801	0.301042	0.404597	0.685774	0.999559
gene-GBSCOH1_1822	187.939	-0.161108	0.146558	-1.09928	0.271646	0.999559
gene-GBSCOH1_1823	584.146	-0.0654242	0.105186	-0.621987	0.53395	0.999559
gene-GBSCOH1_1824	2179.8	0.0417497	0.0792523	0.526795	0.598336	0.999559
gene-GBSCOH1_1825	539.905	0.0662794	0.0908407	0.729622	0.465621	0.999559
gene-GBSCOH1_1826	783.839	-0.021841	0.0969549	-0.22527	0.821769	0.999559
gene-GBSCOH1_1827	508.89	-0.0158941	0.0866979	-0.183327	0.854541	0.999559
gene-GBSCOH1_1828	517.425	0.0391956	0.0993841	0.394385	0.693297	0.999559
gene-GBSCOH1_1829	1039.74	-0.050248	0.0972757	-0.516552	0.605469	0.999559
gene-GBSCOH1_1830	252.98	-0.00179385	0.133331	-0.0134541	0.989265	0.999559
gene-GBSCOH1_1831	312.565	0.115545	0.138461	0.834495	0.404002	0.999559
gene-GBSCOH1_1832	116.855	0.0674226	0.156509	0.430792	0.66662	0.999559
gene-GBSCOH1_1833	305.998	0.0126091	0.114452	0.110169	0.912275	0.999559
gene-GBSCOH1_1834	317.801	0.0199841	0.142316	0.140421	0.888328	0.999559
gene-GBSCOH1_1835	350.802	0.120887	0.124935	0.967599	0.333245	0.999559
gene-GBSCOH1_1836	43.7594	0.200874	0.350235	0.573539	0.56628	0.999559
gene-GBSCOH1_1837	302.735	0.321361	0.185037	1.73674	0.0824339	0.999559
gene-GBSCOH1_1838	15.2692	-0.292807	0.431105	-0.679202	0.49701	0.999559
gene-GBSCOH1_1839	2.2614	-0.30747	1.19166	-0.258018	0.796393	0.999559
gene-GBSCOH1_1840	114.941	0.352783	0.230228	1.53232	0.125444	0.999559
gene-GBSCOH1_1841	170.611	0.246519	0.232497	1.06031	0.289004	0.999559
gene-GBSCOH1_1842	656.735	0.202798	0.133719	1.5166	0.129368	0.999559
gene-GBSCOH1_1843	557.18	-0.126005	0.155757	-0.808983	0.418525	0.999559
gene-GBSCOH1_1844	3163.75	0.274534	0.299235	0.917452	0.358906	0.999559
gene-GBSCOH1_1845	7908.55	0.203084	0.293031	0.693046	0.48828	0.999559
gene-GBSCOH1_1846	366.143	-0.121116	0.133564	-0.906798	0.364514	0.999559
gene-GBSCOH1_1847	1632.05	-0.0651018	0.116001	-0.561218	0.574649	0.999559
gene-GBSCOH1_1848	255.821	-0.015817	0.169651	-0.0932329	0.925719	0.999559
gene-GBSCOH1_1849	766.674	-0.0240039	0.136602	-0.175722	0.860513	0.999559
gene-GBSCOH1_1850	623.272	-0.067935	0.119017	-0.570799	0.568136	0.999559
gene-GBSCOH1_1851	169.067	-0.194695	0.168275	-1.15701	0.247269	0.999559
gene-GBSCOH1_1852	434.001	-0.171627	0.127934	-1.34153	0.179748	0.999559
gene-GBSCOH1_1853	1134.82	-0.0581119	0.160915	-0.361133	0.718	0.999559
gene-GBSCOH1_1854	195.526	0.0146724	0.171987	0.0853114	0.932014	0.999559
gene-GBSCOH1_1855	90.0642	0.0073711	0.184326	0.0399896	0.968101	0.999559
gene-GBSCOH1_1856	696.053	0.0343934	0.11952	0.287763	0.773529	0.999559
gene-GBSCOH1_1857	628.66	0.165754	0.132428	1.25166	0.210695	0.999559
gene-GBSCOH1_1858	18686.5	-0.000249002	0.0734525	-0.00338997	0.997295	0.999559
gene-GBSCOH1_1859	37.6925	-0.040975	0.260622	-0.15722	0.875071	0.999559
gene-GBSCOH1_1860	306.123	-0.138765	0.154233	-0.899707	0.368276	0.999559
gene-GBSCOH1_1861	762.889	-0.00066345	0.0930005	-0.00713383	0.994308	0.999559
gene-GBSCOH1_1862	2089.74	-0.0684258	0.0887253	-0.771209	0.440583	0.999559
gene-GBSCOH1_1863	2932.3	0.0319515	0.0930075	0.343536	0.731195	0.999559
gene-GBSCOH1_1864	2249.83	0.0981543	0.122424	0.801759	0.422693	0.999559
gene-GBSCOH1_1865	2667.2	-0.0631533	0.265304	-0.238041	0.811849	0.999559
gene-GBSCOH1_1866	2144.6	-0.0703867	0.11001	-0.639823	0.522288	0.999559
gene-GBSCOH1_1867	5934.47	0.0160028	0.0738296	0.216753	0.828401	0.999559
gene-GBSCOH1_1868	597.17	-0.0753093	0.131609	-0.57222	0.567173	0.999559
gene-GBSCOH1_1869	4288.75	-0.0135452	0.103384	-0.131018	0.895761	0.999559
gene-GBSCOH1_1870	1935.18	0.0721973	0.0959078	0.752778	0.451583	0.999559
gene-GBSCOH1_1871	3411.35	0.154984	0.110025	1.40862	0.158949	0.999559
gene-GBSCOH1_1872	6294.1	0.155541	0.0970329	1.60298	0.10894	0.999559
gene-GBSCOH1_1873	3481.64	0.300719	0.151764	1.98149	0.0475358	0.999559
gene-GBSCOH1_1874	1273.98	0.182226	0.13642	1.33577	0.181625	0.999559
gene-GBSCOH1_1875	11986.7	0.132313	0.133685	0.989733	0.322305	0.999559
gene-GBSCOH1_1876	871.991	0.108414	0.123485	0.877952	0.37997	0.999559
gene-GBSCOH1_1877	265.231	0.233386	0.19239	1.21309	0.225094	0.999559
gene-GBSCOH1_1878	265.755	0.0523106	0.146959	0.355954	0.721875	0.999559
gene-GBSCOH1_1879	256.444	0.121882	0.145856	0.835637	0.403359	0.999559
gene-GBSCOH1_1880	555.303	0.187049	0.0942806	1.98396	0.0472598	0.999559
gene-GBSCOH1_1881	76.1677	0.0664167	0.3049	0.217831	0.827561	0.999559
gene-GBSCOH1_1882	456.956	0.0557261	0.12982	0.429256	0.667737	0.999559
gene-GBSCOH1_1883	870.944	-0.209085	0.146709	-1.42517	0.154108	0.999559
gene-GBSCOH1_1884	1710.39	-0.327655	0.142637	-2.29712	0.0216119	0.999559
gene-GBSCOH1_1885	3031.53	-0.317702	0.157819	-2.01309	0.0441055	0.999559
gene-GBSCOH1_1886	294.145	-0.517257	0.290067	-1.78324	0.074548	0.999559
gene-GBSCOH1_1887	3765.9	-0.659739	0.293572	-2.24728	0.024622	0.999559
gene-GBSCOH1_1888	7082.77	-0.00755924	0.0725982	-0.104124	0.917071	0.999559
gene-GBSCOH1_1889	2.61731	-0.708399	0.947276	-0.747828	0.454564	0.999559
gene-GBSCOH1_1890	4594.71	0.00516044	0.153043	0.0337189	0.973101	0.999559
gene-GBSCOH1_1891	8195.44	0.0278861	0.168464	0.165532	0.868526	0.999559
gene-GBSCOH1_1892	4729.62	-0.00937172	0.140188	-0.066851	0.9467	0.999559
gene-GBSCOH1_1893	13408.7	-0.0626741	0.162887	-0.38477	0.700408	0.999559
gene-GBSCOH1_1894	4822.43	0.148155	0.0960519	1.54245	0.122964	0.999559
gene-GBSCOH1_1895	1197.86	-0.151088	0.0969671	-1.55813	0.119201	0.999559
gene-GBSCOH1_1896	1188.86	0.0382189	0.102255	0.373759	0.708584	0.999559
gene-GBSCOH1_1897	1128.35	0.132652	0.0944622	1.40428	0.160234	0.999559
gene-GBSCOH1_1898	2753.71	0.0240387	0.0822741	0.292178	0.77015	0.999559
gene-GBSCOH1_1899	2883.61	-0.0660759	0.0627428	-1.05312	0.292284	0.999559
gene-GBSCOH1_1900	1526.87	-0.270756	0.297133	-0.911228	0.362175	0.999559
gene-GBSCOH1_1901	3911.74	-0.0265617	0.0758385	-0.350239	0.726159	0.999559
gene-GBSCOH1_1902	887.818	0.0290807	0.102289	0.284301	0.77618	0.999559
gene-GBSCOH1_1903	9781.3	0.0760229	0.0741517	1.02524	0.305252	0.999559
gene-GBSCOH1_1904	556.864	-0.0118471	0.138329	-0.0856447	0.931749	0.999559
gene-GBSCOH1_1905	2479.22	-0.0503299	0.0968267	-0.519793	0.603208	0.999559
gene-GBSCOH1_1906	6603.63	0.0422819	0.0713485	0.592611	0.553442	0.999559
gene-GBSCOH1_1907	10052.1	0.107506	0.0781851	1.37502	0.169127	0.999559
gene-GBSCOH1_1908	3236.83	0.0673521	0.0896972	0.750883	0.452723	0.999559
gene-GBSCOH1_1909	12892.2	0.216246	0.12282	1.76067	0.078294	0.999559
gene-GBSCOH1_1910	7937.48	0.147516	0.0963226	1.53148	0.125652	0.999559
gene-GBSCOH1_1911	429.392	-0.070397	0.160353	-0.439013	0.660652	0.999559
gene-GBSCOH1_1912	384.118	0.0370027	0.16523	0.223947	0.822799	0.999559
gene-GBSCOH1_1913	1613.38	0.0554645	0.119711	0.463321	0.643134	0.999559
gene-GBSCOH1_1914	8.11115	0.630712	0.677863	0.930442	0.352142	0.999559
gene-GBSCOH1_1915	138.724	0.381992	0.516182	0.740033	0.45928	0.999559
gene-GBSCOH1_1916	411.096	0.151769	0.661857	0.229307	0.81863	0.999559
gene-GBSCOH1_1917	194.867	-0.0453791	0.663086	-0.0684363	0.945438	0.999559
gene-GBSCOH1_1918	105.575	-0.0960263	0.484389	-0.198242	0.842856	0.999559
gene-GBSCOH1_1919	24.9682	0.127276	0.676332	0.188185	0.850731	0.999559
gene-GBSCOH1_1920	5317.21	0.0439398	0.134818	0.325921	0.744484	0.999559
gene-GBSCOH1_1921	31.0112	0.13039	0.366214	0.356048	0.721804	0.999559
gene-GBSCOH1_1922	507.922	0.108588	0.14252	0.761914	0.446111	0.999559
gene-GBSCOH1_1923	1102.33	0.0646456	0.077237	0.836977	0.402606	0.999559
gene-GBSCOH1_1924	28.1613	-0.0801839	0.322857	-0.248357	0.803858	0.999559
gene-GBSCOH1_1925	30.6685	0.333801	0.316633	1.05422	0.291782	0.999559
gene-GBSCOH1_1926	34.8948	-0.0638451	0.330834	-0.192982	0.846973	0.999559
gene-GBSCOH1_1927	165.269	0.0210152	0.216899	0.0968893	0.922814	0.999559
gene-GBSCOH1_1928	78.9549	0.164223	0.226705	0.724392	0.468825	0.999559
gene-GBSCOH1_1929	1146.68	-0.0998717	0.172091	-0.580341	0.561685	0.999559
gene-GBSCOH1_1930	3419.4	0.0207436	0.179422	0.115614	0.907959	0.999559
gene-GBSCOH1_1931	9252.55	-0.0519298	0.0762481	-0.681064	0.495831	0.999559
gene-GBSCOH1_1932	2504.51	-0.0327892	0.129562	-0.253078	0.800208	0.999559
gene-GBSCOH1_1933	216.831	0.333743	0.15742	2.12007	0.034	0.999559
gene-GBSCOH1_1934	960.822	0.182725	0.126506	1.4444	0.148627	0.999559
gene-GBSCOH1_1935	161.27	0.0730635	0.187826	0.388996	0.697279	0.999559
[truncated: 104 more rows]

## Sheet: WTvsCOH1vs∆SagCOH1I_RMS_09
GeneID	Base mean	log2(FC)	StdErr	Wald-Stats	P-value	P-adj
gene-GBSCOH1_0222	8664.17	11.7023	0.347495	33.6763	1.28385e-248	2.61006e-245
gene-GBSCOH1_0221	220.149	8.53188	0.675273	12.6347	1.359e-36	1.38142e-33
gene-rrsF	15.933	-6.63469	1.63178	-4.06592	4.78424e-05	0.0324212
gene-GBSCOH1_1187	943.494	0.447081	0.11912	3.75319	0.000174601	0.088741
gene-GBSCOH1_1175	597.095	-0.453234	0.1317	-3.44141	0.000578684	0.209641
gene-GBSCOH1_1362	310.371	0.651234	0.190237	3.42327	0.000618715	0.209641
gene-GBSCOH1_1398	1619.39	0.437243	0.141394	3.09238	0.0019856	0.576674
gene-GBSCOH1_1174	633.001	-0.412703	0.13696	-3.01331	0.00258415	0.656698
gene-GBSCOH1_0001	2020.41	-0.0844811	0.16277	-0.519022	0.603745	0.998832
gene-GBSCOH1_0002	4167.96	0.0824981	0.130204	0.633605	0.526338	0.998832
gene-GBSCOH1_0003	140.751	-0.436676	0.275291	-1.58624	0.112686	0.998832
gene-GBSCOH1_0004	133.492	-0.300206	0.202672	-1.48124	0.138544	0.998832
gene-GBSCOH1_0005	121.036	0.116755	0.210475	0.554722	0.579085	0.998832
gene-GBSCOH1_0006	2730.83	0.0152653	0.114757	0.133022	0.894176	0.998832
gene-GBSCOH1_0007	113.312	-0.0370817	0.273282	-0.13569	0.892066	0.998832
gene-GBSCOH1_0008	1076.34	0.126723	0.210464	0.602113	0.547099	0.998832
gene-GBSCOH1_0009	88.6431	-0.319296	0.337051	-0.947324	0.343474	0.998832
gene-GBSCOH1_0010	103.647	-0.43447	0.247812	-1.75322	0.0795635	0.998832
gene-GBSCOH1_0011	30.1891	-0.302975	0.385995	-0.784918	0.432502	0.998832
gene-GBSCOH1_0012	424.606	-0.165979	0.241978	-0.685928	0.492759	0.998832
gene-GBSCOH1_0013	238.464	-0.150012	0.214945	-0.697909	0.485234	0.998832
gene-GBSCOH1_0014	1332.81	-0.224609	0.220324	-1.01945	0.307991	0.998832
gene-GBSCOH1_0015	8745.57	-0.0230074	0.121361	-0.189578	0.84964	0.998832
gene-rrsA	971.615	-0.0933227	0.317984	-0.293482	0.769154	0.998832
rna-HG939456.1:18087..18159	0.245476	-1.36999	3.52508	-0.388642	0.697541	0.998832
gene-rrlA	2237.36	0.193235	0.313099	0.617171	0.537122	0.998832
gene-rrfA	0.417797	2.24049	3.47925	0.643959	0.519602	0.998832
rna-HG939456.1:21734..21806	0.202026	-1.21974	3.53011	-0.345525	0.7297	0.998832
rna-HG939456.1:21920..22004	0.128661	0.854582	3.53381	0.24183	0.808912	0.998832
rna-HG939456.1:22016..22089	0.128661	0.854582	3.53381	0.24183	0.808912	0.998832
gene-rrlB	0.901573	-0.442593	1.95143	-0.226805	0.820576	0.998832
rna-HG939456.1:27473..27554	0.101013	-0.58809	3.53381	-0.166418	0.867828	0.998832
rna-HG939456.1:27671..27742	0.349117	2.0125	3.49539	0.575758	0.564779	0.998832
rna-HG939456.1:28017..28090	8.44263	-0.788414	0.633941	-1.24367	0.213621	0.998832
rna-HG939456.1:28110..28183	2.05918	-0.30528	1.17555	-0.259691	0.795102	0.998832
rna-HG939456.1:28299..28372	0.625685	-2.72255	2.64227	-1.03038	0.30283	0.998832
rna-HG939456.1:28375..28447	0.221633	-1.27152	3.52891	-0.360314	0.718612	0.998832
rna-HG939456.1:28467..28537	0.730936	0.0960907	1.87383	0.0512805	0.959102	0.998832
rna-HG939456.1:28572..28645	1.02841	1.67289	1.62155	1.03166	0.30223	0.998832
rna-HG939456.1:28659..28746	8.90489	-0.127038	0.589458	-0.215517	0.829365	0.998832
gene-GBSCOH1_0016	28024.3	-0.123927	0.127007	-0.975746	0.32919	0.998832
gene-GBSCOH1_0017	6279.8	0.133847	0.191147	0.700228	0.483785	0.998832
gene-GBSCOH1_0018	2393.99	-0.0797623	0.140907	-0.566065	0.57135	0.998832
gene-GBSCOH1_0019	824.704	0.10189	0.150977	0.674869	0.499759	0.998832
gene-GBSCOH1_0020	3.829	0.384045	0.93431	0.411047	0.681038	0.998832
gene-GBSCOH1_0021	1742.34	-0.112525	0.135834	-0.828402	0.407443	0.998832
gene-GBSCOH1_0022	476.872	0.00310648	0.119451	0.0260062	0.979252	0.998832
gene-GBSCOH1_0023	6.32554	0.12169	0.654325	0.185978	0.852462	0.998832
gene-GBSCOH1_0024	177.684	0.115639	0.184815	0.625704	0.531509	0.998832
gene-GBSCOH1_0025	103.208	0.0776608	0.189961	0.408826	0.682668	0.998832
gene-GBSCOH1_0026	74.2309	0.147658	0.252978	0.58368	0.559436	0.998832
gene-GBSCOH1_0027	47.8579	0.334852	0.276097	1.2128	0.225205	0.998832
gene-GBSCOH1_0028	92.1253	0.217453	0.234421	0.927618	0.353606	0.998832
gene-GBSCOH1_0029	814.789	-0.0377882	0.14966	-0.252493	0.80066	0.998832
gene-GBSCOH1_0030	4.79898	-0.771287	0.888594	-0.867985	0.385402	0.998832
gene-GBSCOH1_0031	1590.97	-0.0952113	0.14523	-0.655591	0.512087	0.998832
gene-GBSCOH1_0032	312.461	-0.123568	0.399524	-0.309288	0.757103	0.998832
gene-GBSCOH1_0033	2020.47	0.15725	0.248611	0.632514	0.527051	0.998832
gene-GBSCOH1_0034	531.452	0.238353	0.264918	0.899722	0.368268	0.998832
gene-GBSCOH1_0035	491.817	0.133139	0.279439	0.476451	0.633753	0.998832
gene-GBSCOH1_0036	248.103	0.113059	0.301431	0.375075	0.707605	0.998832
gene-GBSCOH1_0037	382.677	0.170937	0.295305	0.57885	0.56269	0.998832
gene-GBSCOH1_0038	561.196	0.184957	0.339689	0.54449	0.586104	0.998832
gene-GBSCOH1_0039	580.144	0.249772	0.338051	0.738859	0.459992	0.998832
gene-GBSCOH1_0040	831.113	0.212306	0.340732	0.623088	0.533227	0.998832
gene-GBSCOH1_0041	3906.28	-0.031113	0.1526	-0.203886	0.838443	0.998832
gene-GBSCOH1_0042	80.9046	-0.197041	0.332695	-0.592259	0.553677	0.998832
gene-GBSCOH1_0043	49.4132	0.0210774	0.280239	0.0752124	0.940046	0.998832
gene-GBSCOH1_0044	109.796	0.150093	0.238843	0.628418	0.52973	0.998832
gene-GBSCOH1_0045	695.565	-0.0720237	0.263827	-0.272996	0.784856	0.998832
gene-GBSCOH1_0046	888.349	-0.224299	0.198755	-1.12852	0.2591	0.998832
gene-GBSCOH1_0047	3574.6	-0.150505	0.17204	-0.874825	0.381669	0.998832
gene-GBSCOH1_0048	635.02	-0.350017	0.219779	-1.59259	0.111252	0.998832
gene-GBSCOH1_0049	926.414	-0.224815	0.208825	-1.07657	0.281672	0.998832
gene-GBSCOH1_0050	967.361	-0.105372	0.166783	-0.63179	0.527524	0.998832
gene-GBSCOH1_0051	1026.85	0.0147985	0.168582	0.0877827	0.930049	0.998832
gene-GBSCOH1_0052	6773.84	0.107117	0.116207	0.921771	0.356648	0.998832
gene-GBSCOH1_0053	40577.2	0.288806	0.215945	1.33741	0.18109	0.998832
gene-GBSCOH1_0054	6725.6	0.26182	0.2023	1.29421	0.195592	0.998832
gene-GBSCOH1_0055	487.697	0.0570243	0.12858	0.443494	0.657408	0.998832
gene-GBSCOH1_0056	1020.84	0.130851	0.138026	0.948016	0.343121	0.998832
gene-GBSCOH1_0057	2112.92	0.0693315	0.164765	0.42079	0.673909	0.998832
gene-GBSCOH1_0058	3484.13	0.0760331	0.156573	0.485607	0.627245	0.998832
gene-GBSCOH1_0059	3951.27	0.146479	0.157619	0.929324	0.352721	0.998832
gene-GBSCOH1_0060	2113.84	0.127601	0.172527	0.7396	0.459543	0.998832
gene-GBSCOH1_0061	5817.98	0.153886	0.183672	0.837829	0.402127	0.998832
gene-GBSCOH1_0062	1677.93	0.212831	0.213544	0.996664	0.318927	0.998832
gene-GBSCOH1_0063	2101.69	0.1723	0.216933	0.794257	0.427046	0.998832
gene-GBSCOH1_0064	5092.16	0.194951	0.201974	0.96523	0.33443	0.998832
gene-GBSCOH1_0065	3450.05	0.242653	0.240346	1.0096	0.312687	0.998832
gene-GBSCOH1_0066	1844.05	0.261364	0.262167	0.99694	0.318794	0.998832
gene-GBSCOH1_0067	2059.52	0.177044	0.267051	0.66296	0.507356	0.998832
gene-GBSCOH1_0068	4556.13	0.223611	0.268745	0.832057	0.405377	0.998832
gene-GBSCOH1_0069	2986.24	0.283612	0.279163	1.01594	0.309658	0.998832
gene-GBSCOH1_0070	6270.04	0.228507	0.277957	0.822095	0.411023	0.998832
gene-GBSCOH1_0071	1553.9	0.325968	0.309358	1.05369	0.292025	0.998832
gene-GBSCOH1_0072	4548.27	0.304337	0.316468	0.961667	0.336217	0.998832
gene-GBSCOH1_0073	5814.34	0.238066	0.310082	0.767752	0.442635	0.998832
gene-GBSCOH1_0074	3739.45	0.240683	0.331327	0.726422	0.46758	0.998832
gene-GBSCOH1_0075	6956.53	0.217225	0.336566	0.645415	0.518658	0.998832
gene-GBSCOH1_0076	1963.92	0.342075	0.344493	0.992982	0.320719	0.998832
gene-GBSCOH1_0077	4293.25	0.270336	0.33891	0.797664	0.425065	0.998832
gene-GBSCOH1_0078	16887.2	0.116137	0.339453	0.342131	0.732252	0.998832
gene-GBSCOH1_0079	202.537	0.0384631	0.33162	0.115985	0.907664	0.998832
gene-GBSCOH1_0080	1724.86	0.0738203	0.159974	0.461451	0.644475	0.998832
gene-GBSCOH1_0081	626.239	-0.277004	0.225039	-1.23091	0.218356	0.998832
gene-GBSCOH1_0082	4506.22	0.083334	0.125987	0.661448	0.508325	0.998832
gene-GBSCOH1_0083	4715.35	0.104797	0.120493	0.86973	0.384448	0.998832
gene-GBSCOH1_0084	10983.9	0.113493	0.126384	0.897995	0.369188	0.998832
gene-GBSCOH1_0085	4783.24	0.10313	0.137932	0.747683	0.454652	0.998832
gene-rrsC	0.885926	1.49081	1.69121	0.881508	0.378043	0.998832
gene-rrlC	1.26811	0.0430303	1.44147	0.0298517	0.976185	0.998832
rna-HG939456.1:97104..97193	0.116372	0.854582	3.53381	0.24183	0.808912	0.998832
gene-GBSCOH1_0086	32.8657	-0.368359	0.409072	-0.900473	0.367869	0.998832
gene-GBSCOH1_0087	20.0438	-0.149929	0.395583	-0.379008	0.704682	0.998832
gene-GBSCOH1_0088	47.2637	-0.00539349	0.264876	-0.0203624	0.983754	0.998832
gene-GBSCOH1_0089	109.348	0.0355898	0.204842	0.173743	0.862068	0.998832
gene-GBSCOH1_0090	171.443	0.132415	0.195729	0.676523	0.498709	0.998832
gene-GBSCOH1_0091	1035.17	-0.0776866	0.15956	-0.486882	0.626342	0.998832
gene-GBSCOH1_0092	1.94427	-2.08291	1.37058	-1.51974	0.128577	0.998832
gene-GBSCOH1_0093	1515.98	0.123232	0.200861	0.613518	0.539534	0.998832
gene-GBSCOH1_0094	2370.46	0.232578	0.145177	1.60202	0.109151	0.998832
gene-GBSCOH1_0095	1483.01	0.129361	0.141721	0.912785	0.361356	0.998832
gene-GBSCOH1_0096	4633.87	-0.300726	0.194698	-1.54458	0.122449	0.998832
gene-GBSCOH1_0097	4460.88	-0.138613	0.192141	-0.721412	0.470656	0.998832
gene-GBSCOH1_0098	27569	-0.0816148	0.150864	-0.540983	0.588519	0.998832
gene-GBSCOH1_0099	3865.96	0.0314869	0.158581	0.198554	0.842612	0.998832
gene-GBSCOH1_0100	174.55	0.193211	0.154177	1.25318	0.21014	0.998832
gene-GBSCOH1_0101	457.954	0.00724281	0.208625	0.0347169	0.972305	0.998832
gene-GBSCOH1_0102	226.888	0.0945522	0.240533	0.393095	0.694249	0.998832
gene-GBSCOH1_0103	83.0386	0.418001	0.36977	1.13043	0.258293	0.998832
gene-GBSCOH1_0104	148.202	0.132471	0.308926	0.428812	0.66806	0.998832
gene-GBSCOH1_0105	149.502	-0.0948488	0.198181	-0.478598	0.632225	0.998832
gene-GBSCOH1_0106	7991.3	-0.187974	0.160478	-1.17133	0.241465	0.998832
gene-GBSCOH1_0107	985.737	-0.145586	0.205444	-0.708643	0.478546	0.998832
gene-GBSCOH1_0108	712.24	0.122516	0.151369	0.809388	0.418292	0.998832
gene-GBSCOH1_0109	143.161	-0.549828	0.389297	-1.41236	0.157844	0.998832
rna-HG939456.1:119802..119887	12.4951	-0.303904	0.729501	-0.416592	0.676977	0.998832
gene-GBSCOH1_0110	80.0553	-0.0377269	0.273114	-0.138136	0.890133	0.998832
gene-GBSCOH1_0111	1389.78	-0.0123585	0.143758	-0.0859674	0.931492	0.998832
gene-GBSCOH1_0112	90.7098	-0.246854	0.204298	-1.2083	0.226931	0.998832
gene-GBSCOH1_0113	3898.83	0.013519	0.144952	0.0932653	0.925693	0.998832
gene-GBSCOH1_0114	23.2713	0.151734	0.3743	0.40538	0.685198	0.998832
gene-GBSCOH1_0115	5747.83	0.0250476	0.1202	0.208383	0.83493	0.998832
gene-GBSCOH1_0116	573.325	0.185467	0.232893	0.796361	0.425822	0.998832
gene-GBSCOH1_0117	435.865	0.21593	0.173788	1.24249	0.214056	0.998832
gene-GBSCOH1_0118	467.834	0.207532	0.202239	1.02618	0.304809	0.998832
gene-GBSCOH1_0119	71.3818	0.231334	0.282391	0.819199	0.412673	0.998832
gene-GBSCOH1_0120	173.328	0.163415	0.226821	0.720459	0.471242	0.998832
gene-GBSCOH1_0121	310.312	0.07041	0.216994	0.324479	0.745575	0.998832
gene-GBSCOH1_0122	22.6238	0.304077	0.366905	0.828763	0.407238	0.998832
gene-GBSCOH1_0123	24.5461	-0.127075	0.374825	-0.339026	0.73459	0.998832
gene-GBSCOH1_0124	340.584	0.0015884	0.18037	0.00880637	0.992974	0.998832
gene-GBSCOH1_0125	1156.38	0.250325	0.168872	1.48234	0.13825	0.998832
gene-GBSCOH1_0126	161.243	-0.324805	0.244881	-1.32638	0.184715	0.998832
gene-GBSCOH1_0127	174.299	-0.232989	0.288878	-0.806532	0.419936	0.998832
gene-GBSCOH1_0128	21838.1	0.0014245	0.143939	0.00989659	0.992104	0.998832
gene-GBSCOH1_0129	719.539	0.163872	0.348538	0.47017	0.638233	0.998832
gene-GBSCOH1_0130	198.839	-0.0681463	0.228097	-0.298761	0.765123	0.998832
gene-GBSCOH1_0131	2599.48	-0.0347553	0.135573	-0.25636	0.797673	0.998832
gene-GBSCOH1_0132	17454.2	0.0165795	0.122632	0.135197	0.892456	0.998832
gene-GBSCOH1_0133	3358.13	-0.0171213	0.157911	-0.108423	0.91366	0.998832
gene-GBSCOH1_0134	6.14586	-0.48776	0.790761	-0.616824	0.537351	0.998832
gene-GBSCOH1_0135	52.7969	0.535575	0.46527	1.15111	0.249689	0.998832
gene-GBSCOH1_0136	1205.06	-0.0351213	0.158652	-0.221373	0.824802	0.998832
gene-GBSCOH1_0137	1753.07	-0.187115	0.14929	-1.25337	0.210071	0.998832
gene-GBSCOH1_0138	1210.23	-0.0405759	0.162247	-0.250088	0.802519	0.998832
gene-GBSCOH1_0139	1419.05	-0.0972703	0.150976	-0.644276	0.519396	0.998832
gene-GBSCOH1_0140	1271.4	-0.187252	0.278384	-0.672638	0.501178	0.998832
gene-GBSCOH1_0141	3009.89	-0.0123135	0.152184	-0.0809119	0.935512	0.998832
gene-GBSCOH1_0142	669.923	-0.0552092	0.171841	-0.321281	0.747997	0.998832
gene-GBSCOH1_0143	1908.03	-0.0216349	0.142653	-0.151661	0.879454	0.998832
gene-GBSCOH1_0144	2110.79	0.0468088	0.121	0.386849	0.698868	0.998832
gene-GBSCOH1_0145	640.726	0.063712	0.16154	0.394403	0.693283	0.998832
gene-GBSCOH1_0146	2468.31	0.0578747	0.138722	0.417198	0.676534	0.998832
gene-GBSCOH1_0147	680.332	-0.258911	0.183468	-1.4112	0.158184	0.998832
gene-GBSCOH1_0148	516.916	-0.12124	0.163801	-0.740164	0.459201	0.998832
gene-GBSCOH1_0149	20481.4	-0.0749565	0.143414	-0.522658	0.601212	0.998832
gene-GBSCOH1_0150	1792.26	-0.0456473	0.191184	-0.238761	0.811291	0.998832
gene-GBSCOH1_0152	2784.29	0.0357257	0.210155	0.169998	0.865012	0.998832
gene-GBSCOH1_0153	2167	0.174453	0.249096	0.700347	0.483711	0.998832
gene-GBSCOH1_0154	16.9687	0.410282	0.426445	0.962098	0.336	0.998832
gene-GBSCOH1_0155	178	0.205147	0.292923	0.700344	0.483712	0.998832
gene-GBSCOH1_0156	466.246	0.17674	0.188171	0.939253	0.347601	0.998832
gene-GBSCOH1_0157	965.275	0.145135	0.178934	0.811112	0.417301	0.998832
gene-GBSCOH1_0158	1082.11	0.117302	0.174809	0.671029	0.502202	0.998832
gene-GBSCOH1_0159	781.283	0.136078	0.163438	0.832595	0.405073	0.998832
gene-GBSCOH1_0160	2095.22	-0.103892	0.165167	-0.629015	0.529339	0.998832
gene-GBSCOH1_0161	8158.13	0.118849	0.126437	0.939987	0.347224	0.998832
gene-GBSCOH1_0162	41013.5	0.04712	0.160321	0.29391	0.768827	0.998832
gene-GBSCOH1_0163	40501.6	0.0879563	0.183628	0.478992	0.631944	0.998832
gene-GBSCOH1_0164	210.841	-0.389015	0.412045	-0.944107	0.345115	0.998832
gene-GBSCOH1_0165	6.94413	0.299713	0.594466	0.504172	0.614141	0.998832
gene-GBSCOH1_0166	8.71695	-0.217337	0.542393	-0.4007	0.688641	0.998832
gene-GBSCOH1_0167	14.8924	-0.0253615	0.453701	-0.055899	0.955422	0.998832
gene-GBSCOH1_0168	12.5036	0.235611	0.451691	0.521619	0.601935	0.998832
gene-GBSCOH1_0169	315.76	-0.432284	0.235876	-1.83267	0.0668513	0.998832
gene-GBSCOH1_0170	3665.33	-0.177477	0.164757	-1.07721	0.281388	0.998832
gene-GBSCOH1_0171	42.1541	0.0113999	0.281308	0.0405247	0.967675	0.998832
gene-GBSCOH1_0172	59.0996	0.14931	0.273143	0.546637	0.584628	0.998832
gene-GBSCOH1_0173	215.13	0.299505	0.181187	1.65302	0.0983268	0.998832
gene-GBSCOH1_0174	601.541	-0.00155972	0.149164	-0.0104564	0.991657	0.998832
gene-GBSCOH1_0175	1033.64	-0.00286495	0.167853	-0.0170682	0.986382	0.998832
gene-GBSCOH1_0176	1355.61	-0.0121811	0.138544	-0.0879222	0.929939	0.998832
gene-GBSCOH1_0177	50.365	-0.0655047	0.326705	-0.200501	0.841089	0.998832
gene-GBSCOH1_0178	63.0823	-0.449444	0.312383	-1.43876	0.150219	0.998832
gene-GBSCOH1_0179	285.139	-0.0719313	0.208383	-0.345189	0.729953	0.998832
gene-GBSCOH1_0180	700.271	-0.0288281	0.171625	-0.167971	0.866606	0.998832
gene-GBSCOH1_0181	78.0424	-0.0370156	0.346568	-0.106806	0.914943	0.998832
gene-GBSCOH1_0182	12.9114	-0.455764	0.549028	-0.830128	0.406467	0.998832
gene-GBSCOH1_0183	418.871	-0.0085487	0.167515	-0.0510324	0.9593	0.998832
gene-GBSCOH1_0184	1647.75	0.076628	0.13072	0.5862	0.557741	0.998832
gene-GBSCOH1_0185	1015.33	0.143702	0.154336	0.931096	0.351804	0.998832
gene-GBSCOH1_0186	35.561	0.0216286	0.342686	0.0631148	0.949675	0.998832
gene-GBSCOH1_0187	68.6814	0.309828	0.223001	1.38935	0.164725	0.998832
gene-GBSCOH1_0188	216.885	-0.0283535	0.208721	-0.135844	0.891945	0.998832
gene-GBSCOH1_0189	18.5221	0.215951	0.501486	0.430622	0.666743	0.998832
gene-GBSCOH1_0190	15.3945	-0.050526	0.498872	-0.101281	0.919328	0.998832
gene-GBSCOH1_0191	6.35878	0.291043	0.707762	0.411216	0.680914	0.998832
gene-GBSCOH1_0192	9.32643	1.30452	0.638979	2.04157	0.0411939	0.998832
gene-GBSCOH1_0193	3808.93	-0.0246257	0.135101	-0.182277	0.855366	0.998832
gene-GBSCOH1_0194	4145.4	0.0986291	0.135645	0.727111	0.467158	0.998832
gene-GBSCOH1_0195	238.737	0.124614	0.152783	0.81563	0.414712	0.998832
gene-GBSCOH1_0196	76.0928	-0.184575	0.363516	-0.507748	0.61163	0.998832
gene-GBSCOH1_0197	752.007	0.149559	0.197734	0.756364	0.449431	0.998832
gene-GBSCOH1_0198	466.372	0.206983	0.180331	1.14779	0.251055	0.998832
gene-GBSCOH1_0199	461.339	0.135708	0.198309	0.684325	0.49377	0.998832
gene-GBSCOH1_0200	62.861	0.115612	0.259944	0.444758	0.656495	0.998832
gene-GBSCOH1_0201	1554.01	0.0500039	0.138247	0.3617	0.717576	0.998832
gene-GBSCOH1_0202	2842.94	0.0859563	0.129299	0.664786	0.506188	0.998832
gene-GBSCOH1_0203	959.207	0.126049	0.168915	0.746229	0.455529	0.998832
gene-GBSCOH1_0204	1003.29	0.201822	0.170391	1.18446	0.236231	0.998832
gene-GBSCOH1_0205	145.853	0.129166	0.189151	0.682874	0.494686	0.998832
gene-GBSCOH1_0206	1729.97	0.209589	0.172823	1.21273	0.225231	0.998832
gene-GBSCOH1_0207	375.828	0.237729	0.169356	1.40373	0.160401	0.998832
gene-GBSCOH1_0208	1199.54	0.0410743	0.145295	0.282695	0.777411	0.998832
gene-GBSCOH1_0209	990.259	0.179758	0.124044	1.44915	0.147296	0.998832
gene-GBSCOH1_0210	2014.9	0.00931442	0.124255	0.0749623	0.940245	0.998832
gene-GBSCOH1_0211	353.841	0.0562471	0.165511	0.339839	0.733978	0.998832
gene-GBSCOH1_0212	119.389	0.0333411	0.217981	0.152955	0.878434	0.998832
gene-GBSCOH1_0213	4530.1	-0.0852296	0.154766	-0.550698	0.581841	0.998832
gene-GBSCOH1_0214	3881.9	-0.0164207	0.144139	-0.113922	0.909299	0.998832
gene-GBSCOH1_0215	2553.36	0.0884687	0.151084	0.585558	0.558172	0.998832
gene-GBSCOH1_0216	1064.03	0.116586	0.134294	0.868137	0.385319	0.998832
gene-GBSCOH1_0217	14.4628	-0.185822	0.59509	-0.312258	0.754844	0.998832
gene-GBSCOH1_0218	43.2294	-0.288197	0.293782	-0.980988	0.326599	0.998832
gene-GBSCOH1_0219	14.2019	-0.55642	0.484219	-1.14911	0.250511	0.998832
gene-GBSCOH1_0220	19.3776	-0.783433	0.382513	-2.04812	0.0405481	0.998832
gene-GBSCOH1_0223	15560.7	0.311259	0.217179	1.43319	0.151803	0.998832
gene-GBSCOH1_0224	6997.69	0.219392	0.190358	1.15253	0.249105	0.998832
gene-GBSCOH1_0225	22.6213	-0.344616	0.358705	-0.960723	0.336692	0.998832
gene-GBSCOH1_0226	153.797	-0.279378	0.179523	-1.55623	0.119654	0.998832
gene-GBSCOH1_0227	38.1238	-0.26778	0.313115	-0.855211	0.392434	0.998832
gene-GBSCOH1_0228	2190.39	-0.0276353	0.130168	-0.212306	0.831869	0.998832
gene-GBSCOH1_0229	3213.22	0.0901414	0.14315	0.629697	0.528893	0.998832
gene-GBSCOH1_0230	1720.1	0.0436509	0.135558	0.32201	0.747445	0.998832
gene-GBSCOH1_0231	2715.38	-0.0533645	0.112906	-0.472647	0.636465	0.998832
gene-rrsE	11.7087	2.69546	1.46397	1.8412	0.0655919	0.998832
gene-rrlE	15.9418	0.395055	0.66999	0.589644	0.555429	0.998832
gene-rrfE	3.02854	1.36398	1.33323	1.02306	0.306277	0.998832
rna-HG939456.1:259271..259343	0.128661	0.854582	3.53381	0.24183	0.808912	0.998832
rna-HG939456.1:259349..259419	0.116372	0.854582	3.53381	0.24183	0.808912	0.998832
rna-HG939456.1:259625..259714	0.417797	2.24049	3.47925	0.643959	0.519602	0.998832
rna-HG939456.1:259725..259798	2.89488	1.00113	3.28737	0.304538	0.760718	0.998832
rna-HG939456.1:259972..260042	0.482481	-2.32402	3.38621	-0.68632	0.492511	0.998832
rna-HG939456.1:260057..260129	0.281457	1.64636	3.52571	0.466957	0.64053	0.998832
rna-HG939456.1:260218..260301	0.12062	-0.58809	3.53381	-0.166418	0.867828	0.998832
gene-GBSCOH1_0236	1185.25	-0.0377952	0.242838	-0.155639	0.876317	0.998832
gene-GBSCOH1_0237	747.505	-0.0204113	0.233155	-0.0875438	0.930239	0.998832
gene-GBSCOH1_0238	1661.77	0.0107474	0.230046	0.0467183	0.962738	0.998832
gene-GBSCOH1_0241	25.2566	0.0426237	0.414196	0.102907	0.918037	0.998832
gene-GBSCOH1_0242	62.6113	-0.0884959	0.290713	-0.30441	0.760816	0.998832
gene-GBSCOH1_0243	94.7705	0.0107833	0.269176	0.0400603	0.968045	0.998832
gene-GBSCOH1_0244	63.5586	-0.306051	0.25778	-1.18726	0.235126	0.998832
gene-GBSCOH1_0245	715.833	0.0707592	0.153523	0.460902	0.644869	0.998832
gene-GBSCOH1_0246	134.208	-0.243752	0.296875	-0.821062	0.411611	0.998832
gene-GBSCOH1_0247	2738.06	-0.163134	0.193467	-0.843214	0.399109	0.998832
gene-GBSCOH1_0248	700.885	0.316964	0.339206	0.93443	0.350082	0.998832
gene-GBSCOH1_0249	16.2	-0.192973	0.43121	-0.447515	0.654503	0.998832
gene-GBSCOH1_0250	765.057	-0.0308222	0.132731	-0.232216	0.81637	0.998832
gene-GBSCOH1_0251	357.872	0.0621964	0.15676	0.396761	0.691543	0.998832
gene-GBSCOH1_0252	1918.76	0.037929	0.169928	0.223207	0.823375	0.998832
gene-GBSCOH1_0253	467.041	0.137709	0.208783	0.659581	0.509523	0.998832
gene-GBSCOH1_0254	8.12156	-0.563734	0.667492	-0.844555	0.398359	0.998832
gene-GBSCOH1_0255	18240.8	-0.151999	0.165021	-0.921089	0.357004	0.998832
gene-GBSCOH1_0256	22128.5	-0.0806166	0.183635	-0.439006	0.660658	0.998832
gene-GBSCOH1_0257	7048.87	-0.0737429	0.212187	-0.347538	0.728187	0.998832
gene-GBSCOH1_0258	1657.94	-0.0695195	0.227021	-0.306225	0.759434	0.998832
gene-GBSCOH1_0259	2255.71	0.134803	0.157279	0.857096	0.391392	0.998832
gene-GBSCOH1_0260	14320.9	0.0881004	0.127101	0.693155	0.488212	0.998832
gene-GBSCOH1_0261	876.493	0.163242	0.156128	1.04557	0.295762	0.998832
gene-GBSCOH1_0262	3291.93	0.0696851	0.165578	0.420859	0.673858	0.998832
gene-GBSCOH1_0263	8078.27	0.145925	0.165173	0.883463	0.376986	0.998832
gene-GBSCOH1_0264	32.0534	-0.0796075	0.37606	-0.211688	0.83235	0.998832
gene-GBSCOH1_0265	64.0426	0.460933	0.25031	1.84144	0.0655565	0.998832
gene-GBSCOH1_0266	601.79	-0.0773498	0.187498	-0.412537	0.679946	0.998832
gene-GBSCOH1_0267	2160.47	0.0754152	0.172701	0.436682	0.662342	0.998832
gene-GBSCOH1_0268	1139.28	-0.288161	0.24722	-1.16561	0.243773	0.998832
gene-GBSCOH1_0269	263.183	-0.00525504	0.191014	-0.0275112	0.978052	0.998832
gene-GBSCOH1_0270	2738.19	-0.307755	0.25411	-1.21111	0.225853	0.998832
gene-GBSCOH1_0271	1109.74	0.0682334	0.148983	0.457995	0.646956	0.998832
gene-GBSCOH1_0272	3946.98	-0.00965595	0.120072	-0.0804177	0.935905	0.998832
gene-GBSCOH1_0273	233.045	0.109799	0.288139	0.381063	0.703156	0.998832
gene-GBSCOH1_0274	363.505	-0.0152246	0.251393	-0.0605608	0.951709	0.998832
gene-GBSCOH1_0275	356.083	0.0213981	0.204262	0.104758	0.916568	0.998832
gene-GBSCOH1_0276	85.4168	-0.0312614	0.276869	-0.112911	0.910101	0.998832
gene-GBSCOH1_0277	970.599	-0.0211762	0.170426	-0.124255	0.901114	0.998832
gene-GBSCOH1_0278	630.425	-0.153823	0.189261	-0.812757	0.416358	0.998832
gene-GBSCOH1_0279	456.908	-0.0344748	0.170868	-0.201762	0.840102	0.998832
gene-GBSCOH1_0280	1148.67	-0.131427	0.124266	-1.05763	0.290224	0.998832
gene-GBSCOH1_0281	11219	0.0429873	0.135168	0.318028	0.750464	0.998832
gene-GBSCOH1_0282	1819.46	-0.22798	0.223629	-1.01945	0.307988	0.998832
gene-GBSCOH1_0283	25.6097	0.172924	0.367884	0.470051	0.638319	0.998832
gene-GBSCOH1_0284	1578.38	-0.111296	0.257781	-0.431748	0.665925	0.998832
gene-GBSCOH1_0285	683.212	-0.101782	0.204341	-0.4981	0.618414	0.998832
gene-GBSCOH1_0286	3635.54	-0.0292067	0.164711	-0.177321	0.859256	0.998832
gene-GBSCOH1_0287	890.068	0.00487195	0.169613	0.0287239	0.977085	0.998832
gene-GBSCOH1_0288	4705.08	-0.0346878	0.122867	-0.282321	0.777698	0.998832
gene-GBSCOH1_0289	64.2615	-0.0241366	0.261973	-0.0921337	0.926592	0.998832
gene-GBSCOH1_0290	51.1327	0.0677483	0.302124	0.22424	0.82257	0.998832
gene-GBSCOH1_0291	569.056	-0.0489989	0.163636	-0.299439	0.764605	0.998832
gene-GBSCOH1_0292	624.837	0.110885	0.160944	0.688967	0.490844	0.998832
gene-GBSCOH1_0293	728.98	0.161509	0.207748	0.777427	0.436907	0.998832
gene-GBSCOH1_0294	1373.26	-0.236765	0.234012	-1.01176	0.311652	0.998832
gene-GBSCOH1_0295	1337.67	-0.0760167	0.151388	-0.502133	0.615574	0.998832
gene-GBSCOH1_0296	860.314	-0.0118458	0.132649	-0.0893017	0.928842	0.998832
gene-GBSCOH1_0297	880.535	-0.126516	0.124581	-1.01553	0.309851	0.998832
gene-GBSCOH1_0298	1233.46	-0.0731502	0.155893	-0.469233	0.638903	0.998832
gene-GBSCOH1_0299	2295.51	-0.1319	0.153981	-0.856597	0.391668	0.998832
gene-GBSCOH1_0300	9078.98	0.0591661	0.118766	0.498175	0.618361	0.998832
gene-GBSCOH1_0301	200.209	-0.200739	0.196639	-1.02085	0.307324	0.998832
gene-GBSCOH1_0302	908.327	-0.0397657	0.140816	-0.282394	0.777641	0.998832
gene-GBSCOH1_0303	694.046	0.0176031	0.164381	0.107087	0.91472	0.998832
gene-GBSCOH1_0304	3563.34	-0.0972034	0.109657	-0.886432	0.375385	0.998832
gene-GBSCOH1_0305	831.56	-0.147055	0.122395	-1.20148	0.229566	0.998832
gene-GBSCOH1_0306	163.65	0.134064	0.167363	0.801035	0.423111	0.998832
gene-GBSCOH1_0307	485.936	-0.0212805	0.158997	-0.133842	0.893528	0.998832
gene-GBSCOH1_0308	758.858	0.111549	0.126457	0.882114	0.377715	0.998832
gene-GBSCOH1_0309	24.0543	0.225077	0.371688	0.605554	0.544811	0.998832
gene-GBSCOH1_0310	45.818	0.333896	0.28849	1.15739	0.247112	0.998832
gene-GBSCOH1_0311	305.595	0.175399	0.153993	1.13901	0.254701	0.998832
gene-GBSCOH1_0312	610.976	0.142415	0.161642	0.881052	0.37829	0.998832
gene-GBSCOH1_0313	224.073	0.2284	0.189186	1.20728	0.227324	0.998832
gene-GBSCOH1_0314	382.417	0.251213	0.185995	1.35064	0.176809	0.998832
gene-GBSCOH1_0315	842.8	-0.0105635	0.169259	-0.0624105	0.950236	0.998832
gene-GBSCOH1_0316	48.1706	-0.211141	0.341972	-0.617422	0.536957	0.998832
gene-GBSCOH1_0317	10.1902	0.193053	0.598693	0.322456	0.747107	0.998832
gene-GBSCOH1_0318	2.48019	-0.180708	0.972158	-0.185883	0.852536	0.998832
gene-GBSCOH1_0319	41027.7	0.0997994	0.156086	0.639385	0.522572	0.998832
rna-HG939456.1:351520..351592	0.116372	0.854582	3.53381	0.24183	0.808912	0.998832
gene-rrlF	138.012	1.1019	1.38684	0.794541	0.426881	0.998832
rna-HG939456.1:354845..354918	0.72326	-0.750626	2.05318	-0.365593	0.714669	0.998832
gene-GBSCOH1_0320	304.919	0.00947705	0.18354	0.0516348	0.95882	0.998832
gene-GBSCOH1_0321	73.6972	-0.503232	0.359937	-1.39811	0.162079	0.998832
gene-GBSCOH1_0322	857.029	-0.088855	0.315686	-0.281466	0.778353	0.998832
gene-GBSCOH1_0323	2401.08	-0.251593	0.209582	-1.20045	0.229963	0.998832
gene-GBSCOH1_0324	6793.24	-0.177087	0.151546	-1.16854	0.242591	0.998832
gene-GBSCOH1_0325	1378.5	-0.100068	0.144259	-0.693672	0.487888	0.998832
gene-GBSCOH1_0326	1854.28	-0.199056	0.21306	-0.93427	0.350165	0.998832
gene-GBSCOH1_0327	2444.8	-0.0727249	0.149149	-0.487597	0.625835	0.998832
gene-GBSCOH1_0328	1617.61	-0.160204	0.154476	-1.03708	0.299698	0.998832
gene-GBSCOH1_0329	4612.98	-0.0941766	0.11665	-0.807345	0.419468	0.998832
gene-GBSCOH1_0330	2213.19	-0.069258	0.145674	-0.475431	0.63448	0.998832
gene-GBSCOH1_0331	1148.33	-0.0364073	0.147899	-0.246163	0.805556	0.998832
gene-GBSCOH1_0332	4828.77	0.0505969	0.14017	0.360968	0.718123	0.998832
gene-GBSCOH1_0333	2468.59	0.0522344	0.18727	0.278925	0.780302	0.998832
gene-GBSCOH1_0334	1371.68	0.0572228	0.348985	0.163969	0.869755	0.998832
gene-GBSCOH1_0335	348.11	0.0931067	0.187335	0.497008	0.619184	0.998832
gene-GBSCOH1_0336	12656.1	0.301154	0.213238	1.41229	0.157864	0.998832
gene-GBSCOH1_0337	458.148	-0.347622	0.199013	-1.74673	0.0806848	0.998832
gene-GBSCOH1_0338	347.265	-0.0337245	0.226682	-0.148774	0.881732	0.998832
gene-GBSCOH1_0339	34853.6	0.126916	0.147431	0.860852	0.38932	0.998832
gene-GBSCOH1_0340	27315.3	0.166105	0.146835	1.13123	0.257957	0.998832
gene-GBSCOH1_0341	26164.8	0.149924	0.146453	1.02369	0.305979	0.998832
gene-GBSCOH1_0342	239.631	-0.348961	0.196083	-1.77966	0.0751323	0.998832
gene-GBSCOH1_0343	448.448	-0.063058	0.161413	-0.390661	0.696048	0.998832
gene-GBSCOH1_0345	66.693	-0.0609997	0.291602	-0.209188	0.834302	0.998832
gene-GBSCOH1_0346	157.316	-0.57003	0.334413	-1.70457	0.0882742	0.998832
gene-GBSCOH1_0347	302.648	-0.184642	0.251262	-0.734857	0.462426	0.998832
gene-GBSCOH1_0348	1746.89	-0.0841772	0.141131	-0.596448	0.550876	0.998832
gene-GBSCOH1_0349	999.356	0.078066	0.188704	0.413696	0.679097	0.998832
gene-GBSCOH1_0350	1575.14	0.0282565	0.202133	0.139791	0.888825	0.998832
gene-GBSCOH1_0351	869.627	-0.4312	0.229942	-1.87525	0.0607577	0.998832
gene-GBSCOH1_0352	613.93	-0.0197327	0.121612	-0.162259	0.871102	0.998832
gene-GBSCOH1_0353	1537.6	-0.00700636	0.147272	-0.0475742	0.962056	0.998832
gene-GBSCOH1_0354	4592.03	-0.0820387	0.128898	-0.636462	0.524475	0.998832
gene-GBSCOH1_0355	3271.57	-0.106488	0.135799	-0.784164	0.432944	0.998832
rna-HG939456.1:386702..386789	15.2154	0.108348	0.444471	0.243769	0.80741	0.998832
gene-GBSCOH1_0356	1095.88	0.184543	0.136595	1.35103	0.176687	0.998832
gene-GBSCOH1_0357	2855.96	0.0630189	0.152284	0.413826	0.679002	0.998832
gene-GBSCOH1_0358	681.643	0.262882	0.174581	1.50579	0.132122	0.998832
gene-GBSCOH1_0359	896.892	0.17404	0.175232	0.993196	0.320614	0.998832
gene-GBSCOH1_0360	14766.7	0.162732	0.169843	0.958134	0.337995	0.998832
gene-GBSCOH1_0361	856.576	0.150716	0.181157	0.831962	0.40543	0.998832
gene-GBSCOH1_0362	131.765	-0.214486	0.228236	-0.939754	0.347344	0.998832
gene-GBSCOH1_0363	80.2458	-0.226653	0.243678	-0.930131	0.352303	0.998832
gene-GBSCOH1_0364	533.292	0.27615	0.178863	1.54392	0.122608	0.998832
gene-GBSCOH1_0365	23.3941	0.205261	0.383934	0.534625	0.592909	0.998832
gene-GBSCOH1_0366	239.699	-0.201401	0.232645	-0.865703	0.386653	0.998832
gene-GBSCOH1_0367	990.004	0.112314	0.121666	0.923136	0.355936	0.998832
gene-GBSCOH1_0368	6160.64	-0.0432256	0.0967729	-0.446671	0.655113	0.998832
gene-GBSCOH1_0369	1062.31	0.0794368	0.146574	0.541956	0.587849	0.998832
gene-GBSCOH1_0370	1595.95	-0.0393821	0.14321	-0.274995	0.78332	0.998832
gene-GBSCOH1_0371	47.8171	-0.0268891	0.272675	-0.0986121	0.921446	0.998832
gene-GBSCOH1_0372	567.214	-0.151305	0.151799	-0.996747	0.318887	0.998832
gene-GBSCOH1_0373	1724.81	-0.0200223	0.110618	-0.181003	0.856365	0.998832
gene-GBSCOH1_0374	170.74	-0.269979	0.342476	-0.788317	0.430512	0.998832
gene-GBSCOH1_0375	269.762	0.0967478	0.282848	0.342049	0.732314	0.998832
gene-GBSCOH1_0376	76.9026	0.0183264	0.23554	0.0778059	0.937982	0.998832
gene-GBSCOH1_0377	1131.46	0.0284169	0.233726	0.121582	0.90323	0.998832
gene-GBSCOH1_0378	5372.37	0.0704337	0.134547	0.52349	0.600634	0.998832
gene-GBSCOH1_0379	2729.03	0.151753	0.186414	0.814065	0.415608	0.998832
gene-GBSCOH1_0380	3793.9	0.0429509	0.145488	0.29522	0.767826	0.998832
gene-GBSCOH1_0381	219.045	0.152845	0.260792	0.586079	0.557822	0.998832
gene-GBSCOH1_0382	304.944	0.0958967	0.236014	0.406317	0.68451	0.998832
gene-GBSCOH1_0383	802.658	0.119062	0.215845	0.551609	0.581216	0.998832
gene-GBSCOH1_0384	2297.63	0.0922351	0.147016	0.62738	0.53041	0.998832
gene-GBSCOH1_0385	1164.45	-0.0558594	0.148786	-0.375433	0.707338	0.998832
gene-GBSCOH1_0386	297.71	-0.394698	0.319631	-1.23486	0.216884	0.998832
gene-GBSCOH1_0387	1900.42	-0.182732	0.163659	-1.11654	0.264191	0.998832
gene-GBSCOH1_0388	3616.73	0.0153152	0.141435	0.108285	0.91377	0.998832
gene-rrsG	0.249281	0.133248	3.53381	0.0377066	0.969922	0.998832
gene-rrlG	2.76472	1.06095	1.20597	0.879751	0.378994	0.998832
rna-HG939456.1:424022..424094	1.15795	3.72327	2.6468	1.40671	0.159513	0.998832
rna-HG939456.1:424196..424268	1.59347	-4.04589	2.18196	-1.85425	0.0637034	0.998832
rna-HG939456.1:424296..424369	0.122738	-0.58809	3.53381	-0.166418	0.867828	0.998832
gene-GBSCOH1_0390	51.7511	-0.154362	0.36348	-0.424678	0.671071	0.998832
gene-GBSCOH1_0391	1037.39	-0.0623849	0.139637	-0.446765	0.655045	0.998832
gene-GBSCOH1_0392	244.789	0.0432407	0.173489	0.249242	0.803174	0.998832
gene-GBSCOH1_0393	194.621	0.950368	0.412193	2.30564	0.0211308	0.998832
gene-GBSCOH1_0394	88.1058	0.00201896	0.270061	0.00747592	0.994035	0.998832
gene-GBSCOH1_0395	15.1818	0.100229	0.45475	0.220405	0.825556	0.998832
gene-GBSCOH1_0396	164.983	0.0727887	0.195767	0.371813	0.710032	0.998832
gene-GBSCOH1_0397	483.673	-0.171596	0.165345	-1.03781	0.29936	0.998832
gene-GBSCOH1_0398	734.055	0.0211153	0.208855	0.1011	0.919471	0.998832
gene-GBSCOH1_0399	294.242	0.00824378	0.234904	0.0350942	0.972005	0.998832
gene-GBSCOH1_0400	2826.84	0.0655137	0.206625	0.317066	0.751194	0.998832
gene-GBSCOH1_0401	4384.4	0.15244	0.142503	1.06973	0.284742	0.998832
gene-GBSCOH1_0402	629.06	0.17696	0.219191	0.807333	0.419475	0.998832
gene-GBSCOH1_0403	270.524	0.174759	0.180538	0.967992	0.333048	0.998832
gene-GBSCOH1_0404	44.7715	0.305653	0.36747	0.831776	0.405536	0.998832
gene-GBSCOH1_0405	245.146	0.281481	0.227708	1.23615	0.216403	0.998832
gene-GBSCOH1_0406	226.984	0.336098	0.242195	1.38772	0.165223	0.998832
gene-GBSCOH1_0407	220.176	0.20486	0.199399	1.02738	0.30424	0.998832
gene-GBSCOH1_0408	281.782	0.310055	0.211937	1.46296	0.143479	0.998832
gene-GBSCOH1_0409	96.4808	0.13724	0.240063	0.571682	0.567538	0.998832
gene-GBSCOH1_0410	326.52	0.17414	0.162947	1.06869	0.285209	0.998832
gene-GBSCOH1_0411	191.833	0.083744	0.165984	0.504529	0.613889	0.998832
gene-GBSCOH1_0412	107.846	0.186833	0.253953	0.735699	0.461914	0.998832
gene-GBSCOH1_0413	308.036	-0.0372112	0.214313	-0.17363	0.862156	0.998832
gene-GBSCOH1_0414	197.273	0.0473323	0.25703	0.184151	0.853895	0.998832
gene-GBSCOH1_0415	235.154	0.0724379	0.183583	0.394578	0.693154	0.998832
gene-GBSCOH1_0416	336.53	0.13994	0.171916	0.814002	0.415644	0.998832
gene-GBSCOH1_0418	186.745	-0.168968	0.171039	-0.98789	0.323206	0.998832
gene-GBSCOH1_0419	242.444	-0.15825	0.153046	-1.034	0.301135	0.998832
gene-GBSCOH1_0420	114.817	-0.0101192	0.287114	-0.0352446	0.971885	0.998832
rna-HG939456.1:455057..455127	29.6438	0.119827	0.313334	0.382427	0.702145	0.998832
gene-GBSCOH1_0421	2867.28	-0.0984803	0.139899	-0.703941	0.48147	0.998832
gene-GBSCOH1_0422	5625.93	-0.0514123	0.125943	-0.408219	0.683113	0.998832
gene-GBSCOH1_0423	70.3692	-0.0606247	0.311343	-0.19472	0.845612	0.998832
gene-GBSCOH1_0424	190.348	-0.306191	0.205636	-1.48899	0.136489	0.998832
gene-GBSCOH1_0425	154.515	-0.033015	0.206765	-0.159674	0.873138	0.998832
gene-GBSCOH1_0426	232.968	0.0882555	0.175698	0.502314	0.615446	0.998832
gene-GBSCOH1_0427	204.939	0.143651	0.204566	0.702223	0.48254	0.998832
gene-GBSCOH1_0428	2255.93	0.184196	0.184885	0.996275	0.319116	0.998832
gene-GBSCOH1_0429	614.781	-0.00356186	0.17655	-0.0201747	0.983904	0.998832
gene-GBSCOH1_0430	4047.83	0.115164	0.186726	0.616756	0.537396	0.998832
gene-GBSCOH1_0431	5071.97	0.176801	0.185143	0.954945	0.339605	0.998832
gene-GBSCOH1_0432	434.989	-0.141152	0.19595	-0.720349	0.47131	0.998832
gene-GBSCOH1_0433	102.056	0.011103	0.206379	0.0537989	0.957095	0.998832
gene-GBSCOH1_0434	426.801	-0.259609	0.187316	-1.38594	0.165764	0.998832
gene-GBSCOH1_0435	61.8266	-0.151274	0.247709	-0.610693	0.541403	0.998832
gene-GBSCOH1_0436	312.601	-0.278674	0.225047	-1.2383	0.215607	0.998832
gene-GBSCOH1_0437	137.575	0.0825985	0.225537	0.36623	0.714194	0.998832
gene-GBSCOH1_0438	273.821	0.15826	0.187491	0.844094	0.398617	0.998832
gene-GBSCOH1_0439	575.394	0.105405	0.150102	0.702221	0.482542	0.998832
gene-GBSCOH1_0440	137.288	-0.0956078	0.247393	-0.386462	0.699155	0.998832
gene-GBSCOH1_0441	309.689	0.0451489	0.222213	0.203179	0.838995	0.998832
gene-GBSCOH1_0442	768.084	-0.0277497	0.16255	-0.170715	0.864448	0.998832
gene-GBSCOH1_0443	255.79	0.046374	0.215124	0.215569	0.829324	0.998832
gene-GBSCOH1_0444	261.913	0.106703	0.177965	0.599573	0.548791	0.998832
gene-GBSCOH1_0445	294.877	-0.0225506	0.211761	-0.106491	0.915193	0.998832
gene-GBSCOH1_0446	82.5506	-0.418837	0.279345	-1.49935	0.133782	0.998832
gene-GBSCOH1_0447	8.90267	0.637178	0.571421	1.11508	0.264818	0.998832
gene-GBSCOH1_0448	14.2419	0.139948	0.43173	0.324156	0.74582	0.998832
gene-GBSCOH1_0449	5.20878	-0.53184	0.797866	-0.666578	0.505042	0.998832
gene-GBSCOH1_0450	15.1262	0.191858	0.430431	0.445736	0.655788	0.998832
gene-GBSCOH1_0451	20.683	0.247243	0.409443	0.603852	0.545942	0.998832
gene-GBSCOH1_0452	217.62	-0.399203	0.185141	-2.15621	0.0310672	0.998832
gene-GBSCOH1_0453	1.46187	0.587895	1.31111	0.448394	0.653869	0.998832
gene-GBSCOH1_0454	31.9561	-0.0869047	0.359132	-0.241985	0.808792	0.998832
gene-GBSCOH1_0455	2093.43	0.0336814	0.188341	0.178833	0.858069	0.998832
gene-GBSCOH1_0456	908.455	0.168949	0.165861	1.01862	0.308382	0.998832
gene-GBSCOH1_0457	5072.35	-0.0757566	0.163458	-0.463461	0.643034	0.998832
gene-GBSCOH1_0458	330.701	0.0931383	0.197574	0.471409	0.637349	0.998832
gene-GBSCOH1_0459	975.18	-0.142248	0.129097	-1.10187	0.27052	0.998832
gene-GBSCOH1_0460	1122.25	0.0972163	0.203338	0.478102	0.632577	0.998832
gene-GBSCOH1_0461	1060.48	-0.00105777	0.148479	-0.00712403	0.994316	0.998832
gene-GBSCOH1_0462	12284	-0.00487276	0.148818	-0.032743	0.97388	0.998832
gene-GBSCOH1_0463	17352.7	0.115282	0.144971	0.795211	0.426491	0.998832
gene-GBSCOH1_0464	8562.21	-0.0230667	0.183057	-0.126008	0.899725	0.998832
gene-GBSCOH1_0465	6723.27	0.108278	0.154716	0.699853	0.484019	0.998832
gene-GBSCOH1_0466	2138.52	0.181595	0.122255	1.48538	0.137442	0.998832
gene-GBSCOH1_0467	7798.49	0.0625038	0.119693	0.522201	0.60153	0.998832
gene-GBSCOH1_0468	12185	0.0941572	0.120099	0.783999	0.433041	0.998832
gene-GBSCOH1_0469	3952.53	0.157864	0.163225	0.967151	0.333468	0.998832
gene-GBSCOH1_0470	2730.95	0.0648459	0.123486	0.525126	0.599495	0.998832
gene-GBSCOH1_0471	408.343	-0.0883972	0.177125	-0.499066	0.617733	0.998832
gene-GBSCOH1_0472	19609.6	-0.115097	0.174048	-0.661293	0.508425	0.998832
gene-GBSCOH1_0473	34.8454	0.0970084	0.37671	0.257515	0.796781	0.998832
gene-GBSCOH1_0474	415.077	-0.498177	0.248017	-2.00864	0.0445756	0.998832
gene-GBSCOH1_0475	1076.28	-0.32674	0.203685	-1.60414	0.108683	0.998832
gene-GBSCOH1_0476	8301.17	-0.0242647	0.171933	-0.141129	0.887768	0.998832
gene-GBSCOH1_0477	680.171	-0.0620745	0.157639	-0.393777	0.693746	0.998832
gene-GBSCOH1_0478	722.977	-0.173281	0.137928	-1.25632	0.209002	0.998832
gene-GBSCOH1_0479	5360.45	-0.00498145	0.138203	-0.0360445	0.971247	0.998832
gene-GBSCOH1_0480	1052.4	0.234343	0.140294	1.67037	0.0948467	0.998832
gene-GBSCOH1_0481	5003.09	0.068803	0.162357	0.423775	0.67173	0.998832
gene-GBSCOH1_0482	4531.36	-0.290306	0.292431	-0.992733	0.32084	0.998832
gene-GBSCOH1_0483	2154.92	0.138696	0.120295	1.15296	0.248926	0.998832
gene-GBSCOH1_0484	7693.43	0.0873113	0.124919	0.698943	0.484588	0.998832
gene-GBSCOH1_0485	5254.37	-0.00917164	0.120428	-0.0761584	0.939293	0.998832
gene-GBSCOH1_0486	1417.51	-0.0152275	0.210662	-0.0722841	0.942376	0.998832
gene-GBSCOH1_0487	894.548	0.0163872	0.185247	0.0884612	0.92951	0.998832
gene-GBSCOH1_0488	2425.95	0.0493974	0.198659	0.248655	0.803628	0.998832
gene-GBSCOH1_0489	13.4395	-0.205016	0.516418	-0.396997	0.69137	0.998832
gene-GBSCOH1_0490	59.2964	-0.567418	0.313586	-1.80945	0.070381	0.998832
gene-GBSCOH1_0491	3777.38	0.133383	0.20877	0.638897	0.52289	0.998832
gene-GBSCOH1_0492	1854.1	0.092041	0.174465	0.52756	0.597805	0.998832
gene-GBSCOH1_0493	2596.01	0.0400723	0.148001	0.270757	0.786578	0.998832
gene-GBSCOH1_0494	1590	-0.041419	0.175751	-0.235669	0.81369	0.998832
gene-GBSCOH1_0495	1169.78	0.0499871	0.145231	0.34419	0.730704	0.998832
gene-GBSCOH1_0496	296.377	-0.449866	0.253929	-1.77162	0.0764571	0.998832
gene-GBSCOH1_0497	5537.02	-0.185954	0.170045	-1.09356	0.27415	0.998832
gene-GBSCOH1_0498	43.1927	-0.337443	0.364771	-0.925081	0.354924	0.998832
gene-GBSCOH1_0499	35.1748	-0.664582	0.335827	-1.97894	0.0478224	0.998832
gene-GBSCOH1_0500	2151.11	0.00386543	0.234029	0.0165169	0.986822	0.998832
gene-GBSCOH1_0501	1976.83	-0.0663104	0.235021	-0.282146	0.777832	0.998832
gene-GBSCOH1_0502	2201.05	-0.0559234	0.180975	-0.309012	0.757312	0.998832
gene-GBSCOH1_0503	2009.03	0.0497081	0.158022	0.314565	0.753092	0.998832
gene-GBSCOH1_0504	2859.47	0.0102954	0.150633	0.0683475	0.945509	0.998832
gene-GBSCOH1_0505	9.11645	0.525318	0.539121	0.974396	0.32986	0.998832
gene-GBSCOH1_0506	19.417	0.0622361	0.382669	0.162637	0.870804	0.998832
gene-GBSCOH1_0507	654.648	-0.00434349	0.218828	-0.0198489	0.984164	0.998832
gene-GBSCOH1_0508	528.914	-0.328571	0.180712	-1.8182	0.0690328	0.998832
gene-GBSCOH1_0509	32162.9	0.0460754	0.155296	0.296694	0.7667	0.998832
gene-GBSCOH1_0510	1677.57	-0.120747	0.140003	-0.862457	0.388436	0.998832
gene-GBSCOH1_0511	1646.5	-0.0629422	0.127246	-0.494651	0.620846	0.998832
gene-GBSCOH1_0512	2136.38	-0.0101187	0.148514	-0.068133	0.94568	0.998832
gene-GBSCOH1_0513	39.0862	-0.167927	0.308082	-0.545072	0.585704	0.998832
gene-GBSCOH1_0514	94.431	-0.0785949	0.220527	-0.356396	0.721544	0.998832
gene-GBSCOH1_0515	168.22	-0.244354	0.207005	-1.18043	0.23783	0.998832
gene-GBSCOH1_0516	1604.21	-0.0329078	0.113602	-0.289675	0.772065	0.998832
gene-GBSCOH1_0517	2074.31	0.0226693	0.128793	0.176013	0.860284	0.998832
gene-GBSCOH1_0518	911.706	0.0298629	0.122393	0.243992	0.807237	0.998832
gene-GBSCOH1_0519	3190.51	-0.392127	0.275729	-1.42215	0.154983	0.998832
gene-GBSCOH1_0520	847.246	-0.177891	0.197715	-0.899734	0.368262	0.998832
gene-GBSCOH1_0521	2107.05	-0.11092	0.216651	-0.511977	0.608667	0.998832
gene-GBSCOH1_0522	1207.02	-0.0377291	0.161541	-0.233557	0.815329	0.998832
gene-GBSCOH1_0523	120.439	-0.0632739	0.215465	-0.293661	0.769017	0.998832
gene-GBSCOH1_0524	427.812	-0.228879	0.387299	-0.590961	0.554546	0.998832
gene-GBSCOH1_0525	83.9368	-0.174372	0.325673	-0.53542	0.59236	0.998832
gene-GBSCOH1_0526	449.701	-0.105787	0.196437	-0.538529	0.590212	0.998832
gene-GBSCOH1_0527	3786.84	-0.216499	0.122583	-1.76613	0.0773734	0.998832
gene-GBSCOH1_0528	139.435	-0.0111503	0.348192	-0.0320233	0.974453	0.998832
gene-GBSCOH1_0529	315.681	0.142298	0.165275	0.860972	0.389253	0.998832
gene-GBSCOH1_0530	206.817	0.0767844	0.165211	0.464765	0.642099	0.998832
gene-GBSCOH1_0531	224.653	0.202788	0.143172	1.41639	0.156661	0.998832
gene-GBSCOH1_0532	195.498	-0.0266524	0.150898	-0.176625	0.859803	0.998832
gene-GBSCOH1_0533	16.5211	0.346418	0.420981	0.822883	0.410574	0.998832
gene-GBSCOH1_0534	86.877	-0.036482	0.352903	-0.103377	0.917664	0.998832
gene-GBSCOH1_0535	59.5471	-0.149769	0.285832	-0.523976	0.600295	0.998832
gene-GBSCOH1_0536	150.271	0.0192519	0.169259	0.113742	0.909442	0.998832
gene-GBSCOH1_0537	68.5651	-0.339005	0.268132	-1.26432	0.206114	0.998832
gene-GBSCOH1_0538	245.039	0.0660899	0.316826	0.2086	0.83476	0.998832
gene-GBSCOH1_0539	185.467	-0.0554663	0.20681	-0.2682	0.788545	0.998832
gene-GBSCOH1_0541	27.6174	-0.312762	0.386164	-0.809921	0.417986	0.998832
gene-GBSCOH1_0542	454.59	-0.171047	0.169068	-1.0117	0.31168	0.998832
gene-GBSCOH1_0543	536.871	-0.442972	0.555058	-0.798063	0.424834	0.998832
gene-GBSCOH1_0544	8498.42	0.010781	0.143787	0.0749794	0.940231	0.998832
gene-GBSCOH1_0545	11610.4	0.0886125	0.142381	0.622364	0.533702	0.998832
gene-GBSCOH1_0546	52.395	-0.113475	0.317915	-0.356934	0.721141	0.998832
gene-GBSCOH1_0547	493.591	0.0296421	0.22437	0.132112	0.894895	0.998832
gene-GBSCOH1_0548	289.281	-0.194116	0.226728	-0.856165	0.391906	0.998832
gene-GBSCOH1_0549	93497.1	0.025295	0.186065	0.135947	0.891863	0.998832
gene-GBSCOH1_0550	3389.61	0.177867	0.145252	1.22454	0.220748	0.998832
gene-GBSCOH1_0551	1378.22	-0.0428629	0.161157	-0.26597	0.790262	0.998832
gene-GBSCOH1_0552	543.388	-0.0274837	0.144216	-0.190574	0.84886	0.998832
gene-GBSCOH1_0553	1852.03	-0.00158402	0.141604	-0.0111863	0.991075	0.998832
gene-GBSCOH1_0554	660.103	-0.0113151	0.140979	-0.0802605	0.93603	0.998832
gene-GBSCOH1_0555	108.883	0.361797	0.194967	1.85568	0.0634994	0.998832
gene-GBSCOH1_0556	7256.99	-0.0291019	0.155471	-0.187186	0.851515	0.998832
gene-GBSCOH1_0557	8761.48	0.092343	0.152313	0.606271	0.544335	0.998832
gene-GBSCOH1_0558	15.7549	-0.350147	0.491013	-0.713111	0.475777	0.998832
gene-GBSCOH1_0559	36.7119	0.0482145	0.297099	0.162285	0.871082	0.998832
gene-GBSCOH1_0560	1323.35	0.181268	0.180348	1.0051	0.314848	0.998832
gene-GBSCOH1_0561	5066.58	0.228563	0.177934	1.28454	0.198954	0.998832
gene-GBSCOH1_0562	3238.62	0.22324	0.188643	1.1834	0.23665	0.998832
gene-GBSCOH1_0563	1377.31	0.16215	0.159806	1.01467	0.310263	0.998832
gene-GBSCOH1_0564	903.467	0.183787	0.195193	0.941566	0.346415	0.998832
gene-GBSCOH1_0565	1165.58	0.139792	0.185561	0.753347	0.451241	0.998832
gene-GBSCOH1_0566	3894.88	0.164847	0.185908	0.88671	0.375235	0.998832
gene-GBSCOH1_0567	14054.8	0.104914	0.165342	0.63453	0.525735	0.998832
gene-GBSCOH1_0568	284.043	-0.138421	0.170595	-0.811405	0.417133	0.998832
gene-GBSCOH1_0569	173.225	0.0674934	0.252269	0.267545	0.789049	0.998832
gene-GBSCOH1_0570	232.096	0.0138523	0.202465	0.0684184	0.945453	0.998832
gene-GBSCOH1_0571	245.813	-0.0140272	0.211968	-0.0661761	0.947238	0.998832
gene-GBSCOH1_0572	502.536	0.0986749	0.152307	0.647869	0.517069	0.998832
gene-GBSCOH1_0573	87.4805	0.139561	0.22004	0.634252	0.525916	0.998832
gene-GBSCOH1_0574	8.94545	-0.448246	0.559598	-0.801013	0.423124	0.998832
gene-GBSCOH1_0575	3.23497	-1.35924	1.04896	-1.2958	0.195043	0.998832
gene-GBSCOH1_0576	245.26	-0.17738	0.217478	-0.815622	0.414717	0.998832
gene-GBSCOH1_0577	220.92	0.0920881	0.193815	0.475135	0.634691	0.998832
gene-GBSCOH1_0578	1070.59	-0.0231068	0.126082	-0.183267	0.854588	0.998832
gene-GBSCOH1_0579	1.65132	-0.996464	1.44641	-0.688923	0.490872	0.998832
gene-GBSCOH1_0580	665.764	-0.119164	0.174653	-0.682286	0.495058	0.998832
gene-GBSCOH1_0581	267.901	-0.262223	0.365489	-0.717457	0.473092	0.998832
gene-GBSCOH1_0582	817.923	-0.165446	0.286993	-0.576482	0.564289	0.998832
gene-GBSCOH1_0583	675.632	-0.134342	0.197357	-0.680705	0.496058	0.998832
gene-GBSCOH1_0584	681.793	0.0784298	0.170269	0.460623	0.645069	0.998832
gene-GBSCOH1_0585	835.854	-0.15721	0.208356	-0.754524	0.450535	0.998832
gene-GBSCOH1_0586	3319.77	-0.255663	0.130087	-1.96532	0.0493769	0.998832
gene-GBSCOH1_0587	5621.76	-0.178449	0.181439	-0.983519	0.325352	0.998832
gene-GBSCOH1_0588	2498.87	-0.156321	0.151183	-1.03399	0.301141	0.998832
gene-GBSCOH1_0589	4190.4	-0.179508	0.153565	-1.16894	0.242428	0.998832
gene-GBSCOH1_0590	12259.4	-0.167369	0.148348	-1.12822	0.259227	0.998832
gene-GBSCOH1_0591	13077.2	-0.144777	0.160587	-0.901547	0.367297	0.998832
gene-GBSCOH1_0592	28571.1	-0.139316	0.162098	-0.859455	0.39009	0.998832
gene-GBSCOH1_0593	13349.1	-0.151826	0.161288	-0.941335	0.346533	0.998832
gene-GBSCOH1_0594	33462.3	-0.205141	0.153501	-1.33642	0.181413	0.998832
gene-GBSCOH1_0595	20069.4	-0.199225	0.160881	-1.23834	0.215589	0.998832
gene-GBSCOH1_0596	7826.19	-0.200418	0.157553	-1.27206	0.203351	0.998832
gene-GBSCOH1_0597	43.5174	-0.022381	0.425267	-0.052628	0.958028	0.998832
gene-GBSCOH1_0598	49.4889	-0.00824893	0.256515	-0.0321577	0.974346	0.998832
gene-GBSCOH1_0599	193.094	0.156694	0.182274	0.859661	0.389976	0.998832
gene-GBSCOH1_0600	23.0976	0.0779893	0.421221	0.185151	0.853111	0.998832
gene-GBSCOH1_0601	139.15	-0.0962209	0.179098	-0.537252	0.591094	0.998832
gene-GBSCOH1_0602	35.1689	0.157263	0.353838	0.444448	0.656719	0.998832
gene-GBSCOH1_0603	28.8443	0.134142	0.341665	0.392613	0.694605	0.998832
gene-GBSCOH1_0604	35.559	-0.363915	0.379934	-0.957836	0.338146	0.998832
gene-GBSCOH1_0605	17.2607	0.0268054	0.517813	0.0517665	0.958715	0.998832
gene-GBSCOH1_0606	20.9691	0.413226	0.415586	0.994321	0.320067	0.998832
gene-GBSCOH1_0607	62.7212	0.00912313	0.286581	0.0318344	0.974604	0.998832
gene-GBSCOH1_0608	54.8182	0.111256	0.292056	0.38094	0.703248	0.998832
gene-GBSCOH1_0609	32.0339	-0.245704	0.377807	-0.650342	0.515471	0.998832
gene-GBSCOH1_0610	7.65736	-0.389513	0.630091	-0.618185	0.536453	0.998832
gene-GBSCOH1_0611	15.6856	0.124495	0.50121	0.248389	0.803833	0.998832
gene-GBSCOH1_0612	22.5697	-0.304105	0.363611	-0.836349	0.402959	0.998832
gene-GBSCOH1_0613	1188.11	0.0436993	0.1504	0.290554	0.771393	0.998832
gene-GBSCOH1_0614	7860.87	-0.0165806	0.191303	-0.0866719	0.930932	0.998832
gene-GBSCOH1_0615	282.155	-0.184846	0.240516	-0.768538	0.442168	0.998832
gene-GBSCOH1_0616	1884.16	-0.37241	0.243362	-1.53027	0.125949	0.998832
gene-GBSCOH1_0617	2104.35	-0.441171	0.201255	-2.19209	0.0283727	0.998832
gene-GBSCOH1_0618	66.0478	0.113909	0.266072	0.428112	0.668569	0.998832
gene-GBSCOH1_0619	83.1846	0.229697	0.278929	0.823496	0.410226	0.998832
gene-GBSCOH1_0620	321.654	-0.125288	0.199336	-0.628528	0.529658	0.998832
gene-GBSCOH1_0621	339.907	-0.0888576	0.187018	-0.475128	0.634695	0.998832
gene-GBSCOH1_0622	418.048	0.179916	0.197433	0.911278	0.362149	0.998832
gene-GBSCOH1_0623	10.1095	-0.636025	0.5465	-1.16382	0.244499	0.998832
gene-GBSCOH1_0624	18.214	0.0311537	0.422273	0.0737763	0.941188	0.998832
gene-GBSCOH1_0625	157.202	-0.0167243	0.238127	-0.0702328	0.944008	0.998832
gene-GBSCOH1_0626	495.04	-0.0345293	0.206578	-0.167149	0.867253	0.998832
gene-GBSCOH1_0627	82.9961	0.122886	0.265756	0.462401	0.643794	0.998832
gene-GBSCOH1_0628	157.866	-0.0905267	0.245149	-0.369272	0.711925	0.998832
gene-GBSCOH1_0629	143.878	-0.0908321	0.197907	-0.458963	0.646261	0.998832
gene-GBSCOH1_0630	172.705	0.140828	0.191436	0.735642	0.461949	0.998832
gene-GBSCOH1_0631	68.2489	-0.038707	0.251748	-0.153753	0.877805	0.998832
gene-GBSCOH1_0632	292.59	0.359918	0.175263	2.05358	0.0400162	0.998832
gene-GBSCOH1_0633	3175.28	-0.0579023	0.17057	-0.339464	0.73426	0.998832
gene-GBSCOH1_0634	13537	0.117879	0.145583	0.809706	0.418109	0.998832
gene-GBSCOH1_0635	1666.73	0.0791894	0.115503	0.685601	0.492965	0.998832
gene-GBSCOH1_0636	2842.17	0.00755068	0.121217	0.0622907	0.950331	0.998832
gene-GBSCOH1_0637	5093.14	0.0818102	0.120681	0.677906	0.497831	0.998832
gene-GBSCOH1_0638	1544.18	-0.00910607	0.135121	-0.0673921	0.94627	0.998832
gene-GBSCOH1_0639	21.4138	0.128142	0.360149	0.355804	0.721988	0.998832
gene-GBSCOH1_0640	169.017	-0.123227	0.207373	-0.594228	0.55236	0.998832
gene-GBSCOH1_0641	10890.3	-0.0740048	0.193904	-0.381657	0.702716	0.998832
gene-GBSCOH1_0642	553.674	-0.183579	0.237176	-0.774021	0.438918	0.998832
gene-GBSCOH1_0643	515.323	-0.213671	0.189551	-1.12725	0.259638	0.998832
gene-GBSCOH1_0644	451.487	-0.233506	0.200437	-1.16499	0.244024	0.998832
gene-GBSCOH1_0645	320.984	-0.402423	0.201006	-2.00204	0.0452801	0.998832
gene-GBSCOH1_0646	9670.87	-0.0202754	0.136988	-0.148009	0.882336	0.998832
gene-GBSCOH1_0647	10844.4	0.00713079	0.112338	0.0634763	0.949387	0.998832
gene-GBSCOH1_0648	5911.05	0.0117242	0.115897	0.101161	0.919422	0.998832
gene-GBSCOH1_0649	1558.9	-0.0193674	0.114609	-0.168987	0.865807	0.998832
gene-GBSCOH1_0650	186.078	-0.324339	0.261031	-1.24253	0.214041	0.998832
gene-GBSCOH1_0651	1786.93	-0.0548408	0.164426	-0.33353	0.738734	0.998832
gene-GBSCOH1_0652	1327.55	-0.0308083	0.153934	-0.200139	0.841372	0.998832
gene-GBSCOH1_0653	3474.38	0.12102	0.136777	0.884798	0.376266	0.998832
gene-GBSCOH1_0654	8822.01	0.200277	0.169495	1.18161	0.237362	0.998832
gene-GBSCOH1_0655	2.74818	-0.966176	1.14266	-0.845552	0.397803	0.998832
gene-GBSCOH1_0656	1832.73	-0.0137881	0.135814	-0.101522	0.919136	0.998832
gene-GBSCOH1_0657	863.855	-0.193551	0.20766	-0.932058	0.351307	0.998832
gene-GBSCOH1_0658	2.1144	0.650349	1.12467	0.578258	0.56309	0.998832
gene-GBSCOH1_0659	94.3398	-0.145688	0.196086	-0.74298	0.457494	0.998832
gene-GBSCOH1_0660	2985.98	-0.0113259	0.165911	-0.0682651	0.945575	0.998832
gene-GBSCOH1_0661	803.077	0.0257375	0.157512	0.1634	0.870203	0.998832
gene-GBSCOH1_0662	1509.27	-0.0178489	0.161046	-0.110831	0.91175	0.998832
gene-GBSCOH1_0663	6485.29	-0.0199604	0.137971	-0.144671	0.88497	0.998832
gene-GBSCOH1_0664	4579.87	0.0243334	0.148146	0.164252	0.869533	0.998832
gene-GBSCOH1_0665	6686.99	0.090801	0.109131	0.83204	0.405386	0.998832
gene-GBSCOH1_0666	6150	0.0999106	0.152629	0.654598	0.512726	0.998832
gene-GBSCOH1_0667	174.456	0.0225654	0.255681	0.088256	0.929673	0.998832
gene-GBSCOH1_0668	161.798	-0.35516	0.260904	-1.36127	0.173429	0.998832
gene-GBSCOH1_0669	710.641	-0.0325492	0.19894	-0.163613	0.870036	0.998832
gene-GBSCOH1_0670	42.7984	0.0127416	0.290037	0.0439311	0.964959	0.998832
gene-GBSCOH1_0671	320.421	-0.088287	0.177688	-0.496867	0.619283	0.998832
gene-GBSCOH1_0672	1047.4	-0.186785	0.154993	-1.20512	0.228158	0.998832
gene-GBSCOH1_0673	173.901	-0.0401677	0.350534	-0.11459	0.90877	0.998832
gene-GBSCOH1_0674	86.0319	0.390961	0.693224	0.563975	0.572771	0.998832
gene-GBSCOH1_0675	436.021	0.761924	0.667756	1.14102	0.253861	0.998832
gene-GBSCOH1_0676	347.235	0.734177	0.655978	1.11921	0.263051	0.998832
gene-GBSCOH1_0677	3774.16	-0.0812515	0.106027	-0.766328	0.443481	0.998832
gene-GBSCOH1_0678	121.64	-0.0824814	0.191979	-0.429638	0.667459	0.998832
gene-GBSCOH1_0679	6112.73	0.0923886	0.150087	0.615567	0.53818	0.998832
gene-GBSCOH1_0680	1521.37	0.0841139	0.132698	0.633876	0.526162	0.998832
gene-GBSCOH1_0681	132.819	-0.108071	0.173839	-0.621676	0.534155	0.998832
gene-GBSCOH1_0682	1090.03	-0.324541	0.208148	-1.55918	0.118953	0.998832
gene-GBSCOH1_0683	84.5239	-0.463085	0.247299	-1.87257	0.0611277	0.998832
gene-GBSCOH1_0684	341.562	0.0614797	0.192743	0.318972	0.749747	0.998832
gene-GBSCOH1_0685	2903.27	0.0303818	0.173355	0.175258	0.860877	0.998832
gene-GBSCOH1_0686	5197.96	-0.0751404	0.182211	-0.412381	0.68006	0.998832
gene-GBSCOH1_0687	374.925	-0.0219047	0.151157	-0.144914	0.884779	0.998832
gene-GBSCOH1_0688	522562	0.134151	0.189036	0.709659	0.477916	0.998832
gene-GBSCOH1_0689	11222.7	-0.293529	0.208561	-1.4074	0.159308	0.998832
gene-GBSCOH1_0690	7844.43	0.0820654	0.148423	0.552917	0.580321	0.998832
gene-GBSCOH1_0691	712.526	-0.145482	0.224584	-0.647784	0.517125	0.998832
gene-GBSCOH1_0692	221.286	-0.0528438	0.21382	-0.247142	0.804798	0.998832
gene-GBSCOH1_0693	897.658	-0.228848	0.205822	-1.11187	0.266194	0.998832
gene-GBSCOH1_0694	2476.28	-0.109648	0.161593	-0.678547	0.497425	0.998832
gene-GBSCOH1_0695	118.482	-0.281704	0.191276	-1.47276	0.140815	0.998832
gene-GBSCOH1_0696	605.633	-0.244978	0.28787	-0.851003	0.394768	0.998832
gene-GBSCOH1_0697	253.222	0.0524057	0.311118	0.168443	0.866235	0.998832
gene-GBSCOH1_0698	257.55	0.0493896	0.279541	0.176681	0.859759	0.998832
gene-GBSCOH1_0699	1532.67	-0.0298843	0.169093	-0.176732	0.859719	0.998832
gene-GBSCOH1_0700	291.087	-0.0717163	0.196455	-0.365052	0.715072	0.998832
gene-GBSCOH1_0701	239.541	-0.695696	0.293484	-2.37047	0.0177655	0.998832
gene-GBSCOH1_0702	270.01	-0.244726	0.281712	-0.868708	0.385007	0.998832
gene-GBSCOH1_0703	425.132	-0.316064	0.204371	-1.54652	0.12198	0.998832
gene-GBSCOH1_0704	415.377	-0.0221195	0.182844	-0.120975	0.903711	0.998832
gene-GBSCOH1_0705	152.573	-0.152777	0.215256	-0.709747	0.477861	0.998832
gene-GBSCOH1_0706	312.013	-0.0405306	0.184899	-0.219204	0.826491	0.998832
gene-GBSCOH1_0707	1220.08	0.0544492	0.124093	0.438776	0.660824	0.998832
gene-GBSCOH1_0708	3.43423	0.322086	0.861763	0.373753	0.708588	0.998832
gene-GBSCOH1_0709	11.2887	-0.315871	0.5714	-0.552803	0.580399	0.998832
gene-GBSCOH1_0710	124.589	-0.0613154	0.229965	-0.26663	0.789754	0.998832
gene-GBSCOH1_0711	283.233	-0.14874	0.159944	-0.929949	0.352398	0.998832
gene-GBSCOH1_0712	31.9054	-0.136549	0.392085	-0.348262	0.727643	0.998832
gene-GBSCOH1_0713	258.354	0.0549336	0.188466	0.291477	0.770686	0.998832
gene-GBSCOH1_0714	791.074	-0.0845943	0.189252	-0.446994	0.65488	0.998832
gene-GBSCOH1_0715	10389.1	-0.0620652	0.135613	-0.457666	0.647193	0.998832
gene-GBSCOH1_0716	80.6762	-0.0976506	0.341842	-0.28566	0.775139	0.998832
gene-GBSCOH1_0717	104.558	0.036935	0.191823	0.192547	0.847314	0.998832
gene-GBSCOH1_0718	418.387	0.129985	0.146404	0.887849	0.374622	0.998832
gene-GBSCOH1_0719	287.443	-0.206436	0.256015	-0.806344	0.420044	0.998832
gene-GBSCOH1_0720	41.805	0.247207	0.319593	0.773505	0.439224	0.998832
gene-GBSCOH1_0721	78.597	0.389883	0.298737	1.3051	0.191858	0.998832
gene-GBSCOH1_0722	404.902	-0.0408122	0.127585	-0.319883	0.749057	0.998832
gene-GBSCOH1_0723	267.819	-0.225131	0.190085	-1.18437	0.236267	0.998832
gene-GBSCOH1_0724	261.167	-0.00537499	0.202208	-0.0265814	0.978794	0.998832
gene-GBSCOH1_0725	1567.34	-0.659865	0.31839	-2.07251	0.0382183	0.998832
gene-GBSCOH1_0726	288.684	-0.308479	0.216206	-1.42678	0.153643	0.998832
gene-GBSCOH1_0727	473.535	-0.0571927	0.215686	-0.265166	0.790881	0.998832
gene-GBSCOH1_0728	49.0404	-0.154132	0.353026	-0.436601	0.6624	0.998832
gene-GBSCOH1_0729	242.272	-0.317968	0.207559	-1.53194	0.125537	0.998832
gene-GBSCOH1_0730	12.7828	0.574372	0.600757	0.956081	0.339031	0.998832
gene-GBSCOH1_0731	1114.54	0.0477393	0.146596	0.325651	0.744688	0.998832
gene-GBSCOH1_0732	63.4535	0.0527731	0.228889	0.230562	0.817655	0.998832
gene-GBSCOH1_0733	92.3282	0.142424	0.249301	0.571294	0.5678	0.998832
gene-GBSCOH1_0734	1804.1	0.31017	0.158592	1.95577	0.050492	0.998832
gene-GBSCOH1_0735	283.643	-0.0673202	0.16134	-0.417257	0.67649	0.998832
gene-GBSCOH1_0736	2034.96	0.11596	0.144919	0.800173	0.423611	0.998832
gene-GBSCOH1_0737	83.2113	0.351215	0.263394	1.33342	0.182394	0.998832
gene-GBSCOH1_0738	780.705	0.0376174	0.213132	0.176498	0.859903	0.998832
gene-GBSCOH1_0739	26.6952	0.439274	0.391265	1.1227	0.261564	0.998832
gene-GBSCOH1_0740	24.119	0.026397	0.362918	0.0727354	0.942017	0.998832
gene-GBSCOH1_0741	85.0888	-0.0916493	0.231314	-0.396211	0.691949	0.998832
gene-GBSCOH1_0742	63.5933	0.172294	0.292271	0.5895	0.555526	0.998832
gene-GBSCOH1_0743	799.796	0.0320596	0.227722	0.140784	0.888041	0.998832
gene-GBSCOH1_0744	1574.36	-0.0818636	0.164023	-0.499098	0.61771	0.998832
gene-GBSCOH1_0745	32.4894	-0.417503	0.369099	-1.13114	0.257995	0.998832
gene-GBSCOH1_0746	14920.5	0.0128219	0.141801	0.0904215	0.927952	0.998832
gene-GBSCOH1_0747	27454	0.0294651	0.12705	0.231918	0.816602	0.998832
gene-GBSCOH1_0748	4214.14	-0.190147	0.132811	-1.43172	0.152225	0.998832
gene-GBSCOH1_0749	598.375	-0.0659151	0.177917	-0.370483	0.711023	0.998832
gene-GBSCOH1_0750	1629.21	0.00689453	0.119998	0.0574554	0.954182	0.998832
gene-GBSCOH1_0751	210.776	-0.237823	0.1819	-1.30744	0.191063	0.998832
gene-GBSCOH1_0752	545.772	-0.314398	0.250459	-1.25529	0.209374	0.998832
gene-GBSCOH1_0753	2731.64	-0.025387	0.141774	-0.179066	0.857886	0.998832
gene-GBSCOH1_0754	120.379	0.0820877	0.215819	0.380353	0.703683	0.998832
gene-GBSCOH1_0755	680.791	-0.133913	0.154489	-0.866814	0.386044	0.998832
gene-GBSCOH1_0756	3913.54	-0.027171	0.110132	-0.246713	0.80513	0.998832
gene-GBSCOH1_0757	36.5837	0.414089	0.338632	1.22283	0.221394	0.998832
gene-GBSCOH1_0758	15.5725	-0.0245994	0.429742	-0.0572424	0.954352	0.998832
gene-GBSCOH1_0759	1.787	-0.392355	1.16788	-0.335954	0.736906	0.998832
gene-GBSCOH1_0760	57.5179	1.23029	0.477476	2.57665	0.00997622	0.998832
gene-GBSCOH1_0761	12.8071	0.259594	0.559014	0.464378	0.642377	0.998832
gene-GBSCOH1_0762	25.8733	0.41411	0.338586	1.22306	0.221309	0.998832
gene-GBSCOH1_0763	15.2678	0.624221	0.477844	1.30633	0.191441	0.998832
gene-GBSCOH1_0764	18.7666	-0.14285	0.425197	-0.335961	0.7369	0.998832
gene-GBSCOH1_0765	27.6796	0.346732	0.343163	1.0104	0.312304	0.998832
gene-GBSCOH1_0766	36.4771	0.790098	0.335721	2.35344	0.0186008	0.998832
gene-GBSCOH1_0767	26.4519	0.575239	0.411013	1.39957	0.161643	0.998832
gene-GBSCOH1_0768	590.04	-0.0969217	0.124713	-0.777158	0.437065	0.998832
gene-GBSCOH1_0769	498.532	-0.252716	0.320756	-0.787875	0.43077	0.998832
gene-GBSCOH1_0770	2738.12	0.0942374	0.158069	0.596177	0.551057	0.998832
gene-GBSCOH1_0771	3000.57	0.0890582	0.132658	0.671334	0.502008	0.998832
gene-GBSCOH1_0772	3301.15	0.124381	0.111916	1.11138	0.266404	0.998832
gene-GBSCOH1_0774	86.3636	-0.360272	0.216471	-1.6643	0.0960531	0.998832
gene-GBSCOH1_0775	2647.73	0.211445	0.133408	1.58495	0.112977	0.998832
gene-GBSCOH1_0776	2195.49	0.314814	0.123001	2.55944	0.0104841	0.998832
gene-GBSCOH1_0777	8326.42	0.379825	0.136047	2.79186	0.00524067	0.998832
gene-GBSCOH1_0778	13717.4	0.126264	0.17107	0.738085	0.460463	0.998832
gene-GBSCOH1_0779	11053.2	0.161315	0.257616	0.626184	0.531194	0.998832
gene-GBSCOH1_0780	5270.42	0.14839	0.286564	0.517826	0.60458	0.998832
gene-GBSCOH1_0781	8652.14	0.253266	0.291981	0.867406	0.385719	0.998832
gene-GBSCOH1_0782	13875	0.228007	0.296516	0.768955	0.44192	0.998832
gene-GBSCOH1_0783	1416.37	0.159386	0.224075	0.711309	0.476893	0.998832
gene-GBSCOH1_0784	3244.6	0.131054	0.179478	0.730193	0.465272	0.998832
gene-GBSCOH1_0785	2772.21	0.194838	0.189346	1.029	0.303477	0.998832
gene-GBSCOH1_0786	2759.3	0.170231	0.203644	0.835923	0.403198	0.998832
gene-GBSCOH1_0787	9119.24	0.176621	0.238545	0.740408	0.459052	0.998832
gene-GBSCOH1_0788	4685.96	0.218769	0.248934	0.878821	0.379499	0.998832
gene-GBSCOH1_0789	11011.5	0.233978	0.2498	0.936661	0.348933	0.998832
gene-GBSCOH1_0790	2532.49	0.19956	0.250302	0.797277	0.42529	0.998832
gene-GBSCOH1_0791	19.9565	-0.903173	0.444022	-2.03407	0.0419443	0.998832
gene-GBSCOH1_0792	2920.5	-0.0837345	0.105058	-0.797029	0.425434	0.998832
gene-GBSCOH1_0793	147.392	0.150897	0.172871	0.872886	0.382725	0.998832
gene-GBSCOH1_0794	350.031	0.042916	0.158595	0.270601	0.786698	0.998832
gene-GBSCOH1_0795	525.921	-0.0195967	0.150412	-0.130287	0.89634	0.998832
gene-GBSCOH1_0796	397.472	0.186506	0.179562	1.03867	0.298957	0.998832
gene-GBSCOH1_0797	58.8533	0.0312653	0.274165	0.114038	0.909208	0.998832
gene-GBSCOH1_0798	1330.77	0.0335207	0.154684	0.216704	0.828439	0.998832
gene-GBSCOH1_0799	147.676	-0.17781	0.231696	-0.767429	0.442827	0.998832
gene-GBSCOH1_0800	2295.44	0.051878	0.141867	0.36568	0.714604	0.998832
gene-GBSCOH1_0801	5102.41	0.0646364	0.154666	0.417909	0.676013	0.998832
gene-GBSCOH1_0802	1690.17	0.130648	0.137043	0.953336	0.34042	0.998832
gene-GBSCOH1_0803	1152.11	-0.0819486	0.123625	-0.662882	0.507406	0.998832
gene-GBSCOH1_0804	2050.15	-0.00608667	0.121631	-0.0500422	0.960089	0.998832
gene-GBSCOH1_0805	20273.7	-0.684507	0.299401	-2.28625	0.0222396	0.998832
gene-GBSCOH1_0806	18513.6	-0.129074	0.136469	-0.945816	0.344243	0.998832
gene-GBSCOH1_0807	15388.6	-0.0229074	0.161337	-0.141985	0.887092	0.998832
gene-GBSCOH1_0808	20549.3	-0.0127961	0.207875	-0.0615568	0.950916	0.998832
gene-GBSCOH1_0809	1551.26	0.0592723	0.202361	0.292904	0.769595	0.998832
gene-GBSCOH1_0811	1209.94	0.0108132	0.204218	0.0529495	0.957772	0.998832
gene-GBSCOH1_0812	1121.11	-0.256849	0.222764	-1.15301	0.248906	0.998832
gene-GBSCOH1_0813	2582.53	0.00337278	0.115766	0.0291346	0.976757	0.998832
gene-GBSCOH1_0814	3724.17	0.124718	0.151064	0.825599	0.409031	0.998832
gene-GBSCOH1_0815	9645.85	0.110616	0.175036	0.631964	0.527411	0.998832
gene-GBSCOH1_0816	132.61	0.201937	0.233871	0.863456	0.387887	0.998832
gene-GBSCOH1_0817	70.0338	0.273796	0.357179	0.766552	0.443348	0.998832
gene-GBSCOH1_0818	546.564	-0.122263	0.160491	-0.761809	0.446174	0.998832
gene-GBSCOH1_0819	401.29	-0.0982513	0.18196	-0.539962	0.589223	0.998832
gene-GBSCOH1_0820	1390.04	-0.00178931	0.150613	-0.0118802	0.990521	0.998832
gene-GBSCOH1_0821	916.96	-0.0765102	0.143705	-0.532413	0.59444	0.998832
gene-GBSCOH1_0822	10305.8	-0.00585569	0.114562	-0.0511137	0.959235	0.998832
gene-GBSCOH1_0823	2707.93	0.011071	0.143642	0.0770739	0.938565	0.998832
gene-GBSCOH1_0824	2233.24	-0.00685698	0.170399	-0.0402408	0.967901	0.998832
gene-GBSCOH1_0825	15232	-0.0320661	0.189966	-0.168799	0.865955	0.998832
gene-GBSCOH1_0826	61.2406	-0.463663	0.412668	-1.12357	0.261194	0.998832
gene-GBSCOH1_0827	527.58	0.119772	0.147064	0.814422	0.415403	0.998832
gene-GBSCOH1_0828	3378.36	-0.00118772	0.142993	-0.00830611	0.993373	0.998832
gene-GBSCOH1_0829	159.855	-0.205541	0.192628	-1.06704	0.285955	0.998832
gene-GBSCOH1_0830	145.835	-0.325962	0.264119	-1.23415	0.217147	0.998832
gene-GBSCOH1_0831	233.36	-0.0507405	0.226063	-0.224453	0.822405	0.998832
gene-GBSCOH1_0832	351.836	-0.12657	0.188752	-0.670561	0.5025	0.998832
gene-GBSCOH1_0833	2818.16	0.0138726	0.155635	0.0891356	0.928974	0.998832
gene-GBSCOH1_0834	1214.01	0.119903	0.15997	0.749529	0.453538	0.998832
gene-GBSCOH1_0835	191.134	-0.122352	0.216909	-0.56407	0.572706	0.998832
gene-GBSCOH1_0836	322.547	-0.207618	0.243806	-0.85157	0.394453	0.998832
gene-GBSCOH1_0837	3421.64	0.0380758	0.148186	0.256947	0.79722	0.998832
gene-GBSCOH1_0838	2518.92	0.0521126	0.136484	0.381821	0.702594	0.998832
gene-GBSCOH1_0839	1459.49	-0.0462838	0.152092	-0.304315	0.760888	0.998832
gene-GBSCOH1_0840	2015.44	0.00613087	0.138356	0.0443122	0.964656	0.998832
gene-GBSCOH1_0841	8148.11	-0.0269063	0.19565	-0.137522	0.890618	0.998832
gene-GBSCOH1_0842	18413.3	0.115077	0.167852	0.685585	0.492975	0.998832
gene-GBSCOH1_0843	2635.71	0.0203739	0.158197	0.128789	0.897525	0.998832
gene-GBSCOH1_0844	7847.96	-0.143014	0.17517	-0.816426	0.414256	0.998832
gene-GBSCOH1_0845	17.1827	-0.210172	0.420824	-0.499429	0.617477	0.998832
gene-GBSCOH1_0846	31.7993	0.398288	0.364689	1.09213	0.274775	0.998832
gene-GBSCOH1_0847	93.4487	0.00780548	0.270748	0.0288293	0.977001	0.998832
gene-GBSCOH1_0848	120.992	-0.148816	0.310493	-0.479288	0.631734	0.998832
gene-GBSCOH1_0849	523.106	-0.0959484	0.172287	-0.55691	0.577589	0.998832
gene-GBSCOH1_0850	677.368	-0.226401	0.213323	-1.0613	0.288552	0.998832
gene-GBSCOH1_0851	581.707	-0.205112	0.20008	-1.02515	0.305294	0.998832
gene-GBSCOH1_0852	1485.15	-0.0119673	0.170423	-0.0702215	0.944017	0.998832
gene-GBSCOH1_0853	40127	0.145103	0.161276	0.899721	0.368269	0.998832
gene-GBSCOH1_0854	5720.2	0.0529814	0.131259	0.403639	0.686478	0.998832
gene-GBSCOH1_0855	5245.83	0.133431	0.17022	0.783875	0.433114	0.998832
gene-GBSCOH1_0856	4401.69	0.0748629	0.162736	0.460025	0.645498	0.998832
gene-GBSCOH1_0857	1938.19	-0.225727	0.152871	-1.47659	0.139787	0.998832
gene-GBSCOH1_0858	9712.9	0.0301612	0.143119	0.210742	0.833088	0.998832
gene-GBSCOH1_0859	13144.1	0.0800358	0.118991	0.67262	0.501189	0.998832
gene-GBSCOH1_0860	4612.44	0.113984	0.123188	0.92528	0.35482	0.998832
gene-GBSCOH1_0861	1781.79	0.0994198	0.134199	0.74084	0.45879	0.998832
gene-GBSCOH1_0862	512.477	-0.253113	0.222992	-1.13508	0.256342	0.998832
gene-GBSCOH1_0863	1771.24	-0.342864	0.205526	-1.66822	0.0952713	0.998832
gene-GBSCOH1_0864	2.38305	0.497754	1.20864	0.411832	0.680463	0.998832
gene-GBSCOH1_0865	2.07877	-1.04165	1.31124	-0.794399	0.426963	0.998832
gene-GBSCOH1_0866	2.41882	0.0325714	1.06048	0.0307139	0.975498	0.998832
gene-GBSCOH1_0867	2.85884	0.35135	1.04099	0.337517	0.735728	0.998832
gene-GBSCOH1_0868	18.3619	0.0607734	0.469874	0.12934	0.897089	0.998832
gene-GBSCOH1_0869	2.45363	0.48692	1.06749	0.456137	0.648291	0.998832
gene-GBSCOH1_0870	1.66719	0.3796	1.24921	0.303874	0.761224	0.998832
gene-GBSCOH1_0871	44.8342	-0.549741	0.293114	-1.87552	0.0607212	0.998832
gene-GBSCOH1_0872	2.31517	-1.04233	1.1963	-0.871292	0.383595	0.998832
gene-GBSCOH1_0873	44.8164	0.293271	0.301852	0.971572	0.331263	0.998832
gene-GBSCOH1_0874	0.419411	-0.973642	3.02714	-0.321637	0.747728	0.998832
gene-GBSCOH1_0875	4.47695	1.08217	0.794429	1.3622	0.173134	0.998832
gene-GBSCOH1_0876	2.60366	-1.19419	1.03109	-1.15818	0.246791	0.998832
gene-GBSCOH1_0877	0.800424	0.55334	1.97804	0.279742	0.779675	0.998832
gene-GBSCOH1_0878	0.689243	-1.81083	2.25574	-0.802767	0.42211	0.998832
gene-GBSCOH1_0879	2803.28	1.40418	0.957417	1.46664	0.142475	0.998832
gene-GBSCOH1_0880	28.4278	0.285194	0.53609	0.531989	0.594733	0.998832
gene-GBSCOH1_0881	5.06119	0.0846946	0.728524	0.116255	0.90745	0.998832
gene-GBSCOH1_0882	2.13421	-0.386447	1.25727	-0.307369	0.758562	0.998832
gene-GBSCOH1_0883	250.036	0.246188	0.284125	0.86648	0.386227	0.998832
gene-GBSCOH1_0884	1667.52	0.226929	0.27248	0.832827	0.404942	0.998832
gene-GBSCOH1_0885	6128.13	0.0842896	0.160499	0.525171	0.599464	0.998832
gene-GBSCOH1_0886	1092.35	0.0775746	0.14821	0.523411	0.600688	0.998832
gene-GBSCOH1_0887	4199.86	0.0425829	0.148602	0.286557	0.774451	0.998832
gene-GBSCOH1_0888	477.17	-0.0176583	0.153921	-0.114723	0.908665	0.998832
gene-GBSCOH1_0889	868.799	0.0343837	0.160219	0.214604	0.830076	0.998832
gene-GBSCOH1_0890	241.682	-0.224033	0.175689	-1.27517	0.202249	0.998832
gene-GBSCOH1_0891	321.718	-0.235066	0.221877	-1.05944	0.289398	0.998832
gene-GBSCOH1_0892	101.93	0.24672	0.271093	0.910092	0.362774	0.998832
gene-GBSCOH1_0893	195.059	-0.101436	0.167861	-0.604286	0.545654	0.998832
gene-GBSCOH1_0894	709.82	0.032648	0.165586	0.197167	0.843697	0.998832
gene-GBSCOH1_0895	610.034	0.0928019	0.146855	0.631929	0.527434	0.998832
gene-GBSCOH1_0896	753.948	0.138755	0.147199	0.942631	0.34587	0.998832
gene-GBSCOH1_0897	294.913	-0.138014	0.145443	-0.948922	0.34266	0.998832
gene-GBSCOH1_0898	391.65	0.0467402	0.18225	0.256461	0.797595	0.998832
gene-GBSCOH1_0899	171.167	0.157245	0.222348	0.707199	0.479443	0.998832
gene-GBSCOH1_0900	114.856	0.146417	0.240212	0.609533	0.542172	0.998832
gene-GBSCOH1_0901	2436.37	-0.0419575	0.163346	-0.256863	0.797285	0.998832
gene-GBSCOH1_0902	109.302	-0.401028	0.419498	-0.955971	0.339087	0.998832
gene-GBSCOH1_0903	4440.54	0.0451873	0.168338	0.268432	0.788367	0.998832
gene-GBSCOH1_0904	1593.23	-0.0295408	0.177425	-0.166497	0.867766	0.998832
gene-GBSCOH1_0905	3421.39	-0.0748461	0.151867	-0.492839	0.622127	0.998832
gene-GBSCOH1_0906	1025.63	0.0287216	0.199412	0.144031	0.885476	0.998832
gene-GBSCOH1_0907	1182.24	0.201411	0.187333	1.07515	0.28231	0.998832
gene-GBSCOH1_0908	1094.53	0.0766608	0.179519	0.427034	0.669355	0.998832
gene-GBSCOH1_0909	1133.4	0.00227054	0.148936	0.015245	0.987837	0.998832
gene-GBSCOH1_0910	1140.02	-0.0641202	0.16911	-0.379163	0.704567	0.998832
gene-GBSCOH1_0911	771.929	-0.163475	0.123609	-1.32252	0.185996	0.998832
gene-GBSCOH1_0912	442.402	-0.151919	0.179433	-0.846663	0.397183	0.998832
gene-GBSCOH1_0914	365.993	-0.0332755	0.186737	-0.178194	0.858571	0.998832
gene-GBSCOH1_0915	487.491	-0.0505747	0.159772	-0.316543	0.751591	0.998832
gene-GBSCOH1_0916	648.429	-0.0971642	0.13273	-0.732043	0.464142	0.998832
gene-GBSCOH1_0917	658.791	-0.058125	0.160142	-0.362959	0.716636	0.998832
gene-GBSCOH1_0918	1162.89	0.15429	0.170736	0.903675	0.366168	0.998832
gene-GBSCOH1_0919	2659.95	0.0490652	0.211994	0.231446	0.816968	0.998832
gene-GBSCOH1_0920	885.165	-0.0883974	0.171962	-0.514052	0.607215	0.998832
gene-GBSCOH1_0921	367.685	-0.148613	0.284434	-0.522488	0.60133	0.998832
gene-GBSCOH1_0922	3375.6	0.0281976	0.152282	0.185168	0.853097	0.998832
gene-GBSCOH1_0923	1073.49	-0.0142831	0.151307	-0.0943979	0.924793	0.998832
gene-GBSCOH1_0924	863.116	-0.139759	0.157332	-0.888308	0.374375	0.998832
gene-GBSCOH1_0925	5.45074	-0.236706	0.696765	-0.339721	0.734067	0.998832
gene-GBSCOH1_0926	612.541	0.0563108	0.203377	0.276879	0.781873	0.998832
gene-GBSCOH1_0927	314.962	0.152338	0.211359	0.720758	0.471058	0.998832
gene-GBSCOH1_0928	272.436	0.0381325	0.167927	0.227078	0.820363	0.998832
gene-GBSCOH1_0929	309.201	-0.125563	0.193582	-0.64863	0.516577	0.998832
gene-GBSCOH1_0930	929.806	-0.0422465	0.161991	-0.260796	0.79425	0.998832
gene-GBSCOH1_0931	1403.2	0.0365559	0.154324	0.236877	0.812752	0.998832
gene-GBSCOH1_0932	1215.41	-0.106614	0.15689	-0.679547	0.496791	0.998832
gene-GBSCOH1_0934	3523.49	-0.225402	0.207966	-1.08384	0.278436	0.998832
gene-GBSCOH1_0935	679.524	0.032186	0.16595	0.193951	0.846214	0.998832
gene-GBSCOH1_0936	1438.39	-0.0544325	0.152188	-0.357667	0.720592	0.998832
gene-GBSCOH1_0937	124.77	0.201179	0.259498	0.775262	0.438185	0.998832
gene-GBSCOH1_0938	90.0532	0.164648	0.251896	0.653638	0.513345	0.998832
gene-GBSCOH1_0939	147.566	0.339845	0.192656	1.764	0.0777324	0.998832
gene-GBSCOH1_0940	41.558	0.120244	0.369581	0.325352	0.744914	0.998832
gene-GBSCOH1_0941	11.7758	0.266304	0.515796	0.516297	0.605647	0.998832
gene-GBSCOH1_0942	42.5208	0.207557	0.412488	0.503184	0.614835	0.998832
gene-GBSCOH1_0943	403.936	-0.0301797	0.141048	-0.213968	0.830572	0.998832
gene-GBSCOH1_0944	274.698	-0.0469132	0.16065	-0.292022	0.77027	0.998832
gene-GBSCOH1_0945	1356.23	0.0558813	0.173339	0.322382	0.747163	0.998832
gene-GBSCOH1_0946	295.965	-0.0434146	0.233806	-0.185687	0.85269	0.998832
gene-GBSCOH1_0947	25.5783	0.0486406	0.37894	0.12836	0.897864	0.998832
gene-GBSCOH1_0948	45.898	-0.171044	0.311942	-0.548318	0.583474	0.998832
gene-GBSCOH1_0949	457.675	-0.0749989	0.200899	-0.373317	0.708913	0.998832
gene-GBSCOH1_0950	57.4508	-0.397045	0.292762	-1.3562	0.175034	0.998832
gene-GBSCOH1_0951	31.3532	-0.124407	0.368708	-0.337413	0.735806	0.998832
gene-GBSCOH1_0952	189.302	0.088788	0.250663	0.354214	0.723179	0.998832
gene-GBSCOH1_0953	41.6442	-0.0931704	0.310657	-0.299914	0.764243	0.998832
gene-GBSCOH1_0954	30.1998	0.640139	0.32599	1.96368	0.0495674	0.998832
gene-GBSCOH1_0955	233.918	0.0307807	0.177656	0.17326	0.862447	0.998832
gene-GBSCOH1_0956	100.055	-0.080951	0.223067	-0.3629	0.716679	0.998832
gene-GBSCOH1_0957	68.7532	0.0264701	0.252967	0.104639	0.916663	0.998832
gene-GBSCOH1_0958	1231.5	0.0947655	0.183451	0.516572	0.605455	0.998832
gene-GBSCOH1_0959	654.464	0.0266688	0.134218	0.198698	0.842499	0.998832
gene-GBSCOH1_0960	2369.28	0.0392978	0.144777	0.271437	0.786055	0.998832
gene-GBSCOH1_0961	201.893	-0.0407176	0.21008	-0.193819	0.846317	0.998832
gene-GBSCOH1_0962	6.50877	-0.493895	0.642281	-0.76897	0.441911	0.998832
gene-GBSCOH1_0963	850.882	0.247626	0.186771	1.32583	0.184896	0.998832
gene-GBSCOH1_0964	573.392	0.184686	0.268485	0.687882	0.491527	0.998832
gene-GBSCOH1_0965	396.111	0.161065	0.179163	0.898983	0.368662	0.998832
gene-GBSCOH1_0966	368.24	0.0834027	0.204075	0.408686	0.68277	0.998832
gene-GBSCOH1_0967	343.255	0.0201095	0.232294	0.086569	0.931014	0.998832
gene-GBSCOH1_0968	237.422	0.00776036	0.218297	0.0355495	0.971642	0.998832
gene-GBSCOH1_0969	725.039	0.171363	0.186121	0.920711	0.357202	0.998832
gene-GBSCOH1_0970	826.518	-0.0678692	0.189769	-0.35764	0.720613	0.998832
gene-GBSCOH1_0971	589.962	-0.0499091	0.204443	-0.244123	0.807136	0.998832
gene-GBSCOH1_0972	47.6758	-0.192675	0.278572	-0.691652	0.489156	0.998832
gene-GBSCOH1_0973	93.625	0.0888103	0.204958	0.43331	0.664789	0.998832
gene-GBSCOH1_0974	216.589	-0.364519	0.16387	-2.22444	0.0261189	0.998832
gene-GBSCOH1_0975	7325.2	-0.042522	0.167878	-0.253291	0.800044	0.998832
gene-GBSCOH1_0976	851.26	-0.0473177	0.151131	-0.31309	0.754213	0.998832
gene-GBSCOH1_0977	538.821	0.107234	0.208977	0.513135	0.607857	0.998832
gene-GBSCOH1_0978	430.118	-0.025775	0.209343	-0.123124	0.902009	0.998832
gene-GBSCOH1_0979	1015.28	0.104471	0.182651	0.571967	0.567345	0.998832
gene-GBSCOH1_0980	1371.52	0.0156938	0.154356	0.101673	0.919016	0.998832
gene-GBSCOH1_0981	408.71	-0.0597665	0.138547	-0.431381	0.666191	0.998832
gene-GBSCOH1_0982	771.582	-0.0355957	0.117622	-0.302627	0.762174	0.998832
gene-GBSCOH1_0983	1047.01	-0.0173118	0.118714	-0.145828	0.884057	0.998832
gene-GBSCOH1_0984	238.142	-0.328473	0.286672	-1.14582	0.251872	0.998832
gene-GBSCOH1_0985	7.13816	-1.04446	0.640052	-1.63184	0.102714	0.998832
gene-GBSCOH1_0986	889.743	0.0167931	0.174277	0.0963591	0.923235	0.998832
gene-GBSCOH1_0987	1106.28	0.0474928	0.159323	0.298092	0.765633	0.998832
gene-GBSCOH1_0988	2924.37	0.0706426	0.163481	0.432115	0.665658	0.998832
gene-GBSCOH1_0989	890.427	0.14851	0.171843	0.864217	0.387469	0.998832
gene-GBSCOH1_0990	132.686	0.192805	0.207295	0.930099	0.35232	0.998832
gene-GBSCOH1_0991	60.5129	-0.312394	0.280511	-1.11366	0.265424	0.998832
gene-GBSCOH1_0992	101.339	-0.0734066	0.282202	-0.26012	0.794771	0.998832
gene-GBSCOH1_0993	264.442	-0.0145477	0.19265	-0.0755138	0.939806	0.998832
gene-GBSCOH1_0994	63.1145	-0.30717	0.340868	-0.901138	0.367515	0.998832
gene-GBSCOH1_0995	905.3	-0.0461731	0.147996	-0.311989	0.755049	0.998832
gene-GBSCOH1_0996	321.893	0.0200497	0.150695	0.133048	0.894156	0.998832
gene-GBSCOH1_0997	38.6526	-0.193858	0.263213	-0.736506	0.461423	0.998832
gene-GBSCOH1_0998	5618.63	0.011018	0.193002	0.0570876	0.954475	0.998832
gene-GBSCOH1_0999	735.08	0.0294943	0.202505	0.145647	0.8842	0.998832
gene-GBSCOH1_1000	701.617	0.0377233	0.192961	0.195497	0.845004	0.998832
gene-GBSCOH1_1001	431.831	-0.0524318	0.202768	-0.258581	0.795959	0.998832
gene-GBSCOH1_1002	252.719	0.0538325	0.170248	0.3162	0.751851	0.998832
gene-GBSCOH1_1003	2552.49	-0.0229759	0.150457	-0.152707	0.878629	0.998832
gene-GBSCOH1_1004	3528.44	0.0244744	0.144248	0.169669	0.86527	0.998832
gene-GBSCOH1_1005	977.295	0.11727	0.174865	0.67063	0.502456	0.998832
gene-GBSCOH1_1006	3587	0.0287077	0.241363	0.11894	0.905323	0.998832
gene-GBSCOH1_1007	38.3343	0.108915	0.344057	0.316561	0.751576	0.998832
gene-GBSCOH1_1008	980.747	-0.0513715	0.131694	-0.39008	0.696477	0.998832
gene-GBSCOH1_1009	648.76	0.0552122	0.161937	0.340949	0.733142	0.998832
gene-GBSCOH1_1010	1721.13	-0.0510814	0.132197	-0.386403	0.699198	0.998832
gene-GBSCOH1_1011	2480.39	-0.104129	0.152608	-0.682333	0.495028	0.998832
gene-GBSCOH1_1012	85.4141	-0.317009	0.251477	-1.26059	0.207457	0.998832
gene-GBSCOH1_1013	1218.31	0.0628041	0.145084	0.432882	0.665101	0.998832
gene-GBSCOH1_1014	532.415	-0.0376649	0.213768	-0.176195	0.86014	0.998832
gene-GBSCOH1_1015	366.402	0.0530222	0.203133	0.261022	0.794076	0.998832
gene-GBSCOH1_1016	422.204	0.0334775	0.188675	0.177435	0.859167	0.998832
gene-GBSCOH1_1017	756.476	-0.0328823	0.177918	-0.184817	0.853372	0.998832
gene-GBSCOH1_1018	531.308	-0.0876587	0.162308	-0.540078	0.589143	0.998832
gene-GBSCOH1_1019	299.294	0.0722348	0.258345	0.279606	0.779779	0.998832
gene-GBSCOH1_1020	193.65	-0.054619	0.175435	-0.311335	0.755546	0.998832
gene-GBSCOH1_1021	532.244	-0.0044114	0.149737	-0.0294609	0.976497	0.998832
gene-GBSCOH1_1022	342.941	0.0505003	0.205854	0.24532	0.806208	0.998832
gene-GBSCOH1_1023	1428.11	0.0440658	0.1637	0.269186	0.787787	0.998832
gene-GBSCOH1_1024	857.383	0.0917324	0.159656	0.574563	0.565587	0.998832
gene-GBSCOH1_1025	768.93	0.0753402	0.146957	0.512668	0.608184	0.998832
gene-GBSCOH1_1026	566.657	-0.00920543	0.18644	-0.0493747	0.960621	0.998832
gene-GBSCOH1_1027	160.946	-0.033217	0.200327	-0.165814	0.868303	0.998832
gene-GBSCOH1_1028	293.44	-0.185288	0.191522	-0.96745	0.333319	0.998832
gene-GBSCOH1_1029	503.612	-0.0452896	0.152421	-0.297135	0.766363	0.998832
gene-GBSCOH1_1030	280.718	-0.11489	0.196347	-0.585137	0.558456	0.998832
gene-GBSCOH1_1031	29501.3	0.0306341	0.190996	0.160391	0.872573	0.998832
gene-GBSCOH1_1032	337.353	-0.0296697	0.137179	-0.216284	0.828767	0.998832
gene-GBSCOH1_1033	741.941	-0.0461645	0.312415	-0.147767	0.882527	0.998832
gene-GBSCOH1_1034	3351.7	0.259042	0.212349	1.21989	0.222508	0.998832
gene-GBSCOH1_1035	21.7437	-0.429874	0.403611	-1.06507	0.286844	0.998832
gene-GBSCOH1_1036	124.833	0.0447493	0.213904	0.209203	0.83429	0.998832
gene-GBSCOH1_1037	1322.24	-0.129933	0.217412	-0.597636	0.550083	0.998832
gene-GBSCOH1_1038	1095.29	-0.0216586	0.234139	-0.0925035	0.926298	0.998832
gene-GBSCOH1_1039	2552.12	0.0668321	0.210685	0.317213	0.751082	0.998832
gene-GBSCOH1_1040	10743.7	0.112984	0.202318	0.558448	0.576538	0.998832
gene-GBSCOH1_1041	173322	0.109993	0.207504	0.530075	0.59606	0.998832
gene-GBSCOH1_1042	42611.6	0.153569	0.195181	0.786805	0.431396	0.998832
gene-GBSCOH1_1043	121946	-0.0144177	0.212822	-0.0677455	0.945988	0.998832
gene-GBSCOH1_1044	24311.5	0.0570436	0.197973	0.288139	0.773241	0.998832
gene-GBSCOH1_1045	60161.2	0.0858273	0.210967	0.406828	0.684134	0.998832
gene-GBSCOH1_1046	15868.2	-0.0165947	0.255311	-0.064998	0.948176	0.998832
gene-GBSCOH1_1047	21029.7	-0.0194139	0.232189	-0.0836127	0.933364	0.998832
gene-GBSCOH1_1048	290.132	0.0612465	0.237669	0.257697	0.796641	0.998832
gene-GBSCOH1_1049	112.229	-0.358422	0.307045	-1.16733	0.243079	0.998832
gene-GBSCOH1_1050	108.736	-0.154978	0.256825	-0.60344	0.546216	0.998832
gene-GBSCOH1_1051	78.4494	0.105255	0.258286	0.407515	0.68363	0.998832
gene-GBSCOH1_1052	414.383	-0.239217	0.200185	-1.19498	0.232095	0.998832
gene-GBSCOH1_1053	82.0083	-0.116197	0.292766	-0.396893	0.691447	0.998832
gene-GBSCOH1_1054	195.054	-0.150195	0.227957	-0.658871	0.509978	0.998832
gene-GBSCOH1_1055	884.686	-0.0943104	0.1656	-0.569506	0.569013	0.998832
rna-HG939456.1:1109492..1109563	15.1422	-0.985772	0.692285	-1.42394	0.154464	0.998832
gene-GBSCOH1_1056	12372.2	-0.104542	0.133961	-0.780394	0.435159	0.998832
rna-HG939456.1:1110964..1111035	1.45984	-1.43785	1.38722	-1.03649	0.299971	0.998832
gene-GBSCOH1_1057	29.6085	-0.302693	0.504351	-0.600162	0.548398	0.998832
gene-GBSCOH1_1058	1670.55	-0.00440982	0.14669	-0.0300621	0.976018	0.998832
gene-GBSCOH1_1059	1314.89	0.02607	0.242227	0.107626	0.914292	0.998832
gene-GBSCOH1_1060	893.099	-0.10458	0.209775	-0.498534	0.618108	0.998832
gene-GBSCOH1_1061	566.564	-0.247899	0.197243	-1.25682	0.208819	0.998832
gene-GBSCOH1_1062	710.354	-0.096804	0.153903	-0.628992	0.529354	0.998832
gene-GBSCOH1_1063	2989.86	-0.113064	0.199176	-0.567659	0.570266	0.998832
gene-GBSCOH1_1064	1701.29	0.261722	0.254455	1.02856	0.303688	0.998832
gene-GBSCOH1_1065	682.116	0.209451	0.26054	0.80391	0.421449	0.998832
gene-GBSCOH1_1066	1966.79	0.273519	0.263084	1.03966	0.298496	0.998832
gene-GBSCOH1_1067	2751.3	0.233524	0.231294	1.00964	0.312667	0.998832
gene-GBSCOH1_1068	2377.2	0.118442	0.160697	0.737053	0.46109	0.998832
gene-GBSCOH1_1069	2053.09	0.31573	0.175533	1.79869	0.0720673	0.998832
gene-GBSCOH1_1070	1414.74	0.120601	0.172947	0.697331	0.485596	0.998832
gene-GBSCOH1_1071	1751.97	0.139179	0.170842	0.814664	0.415265	0.998832
gene-GBSCOH1_1072	1892.23	0.0809207	0.182617	0.443116	0.657682	0.998832
gene-GBSCOH1_1073	1158.32	0.0782936	0.151403	0.51712	0.605073	0.998832
gene-GBSCOH1_1074	1253.1	0.127203	0.161527	0.787503	0.430988	0.998832
gene-GBSCOH1_1075	4939.46	0.130646	0.161113	0.810893	0.417427	0.998832
gene-GBSCOH1_1077	2417.35	0.0700454	0.175234	0.399724	0.68936	0.998832
gene-GBSCOH1_1078	2282.23	-0.0105035	0.139528	-0.075279	0.939993	0.998832
gene-GBSCOH1_1079	5833.3	-0.053232	0.130179	-0.408915	0.682602	0.998832
gene-GBSCOH1_1080	561.573	0.0472999	0.143187	0.330336	0.741146	0.998832
gene-GBSCOH1_1081	8.5177	-1.44185	0.948098	-1.52078	0.128315	0.998832
gene-GBSCOH1_1082	28.0164	0.261346	0.353474	0.739365	0.459686	0.998832
gene-GBSCOH1_1083	17657.8	0.268531	0.128438	2.09075	0.0365507	0.998832
gene-GBSCOH1_1084	13525.9	0.244168	0.147382	1.6567	0.0975799	0.998832
gene-GBSCOH1_1086	10271.7	0.131376	0.161469	0.813627	0.415858	0.998832
gene-GBSCOH1_1088	12921.9	0.172399	0.139989	1.23151	0.218131	0.998832
gene-GBSCOH1_1089	2467.04	0.02687	0.138074	0.194605	0.845702	0.998832
gene-GBSCOH1_1090	1968.67	0.137473	0.13295	1.03402	0.301127	0.998832
gene-GBSCOH1_1091	2010.55	0.14757	0.146228	1.00918	0.312889	0.998832
gene-GBSCOH1_1092	5051.45	0.0501593	0.128931	0.389041	0.697246	0.998832
gene-GBSCOH1_1093	111.861	-0.16801	0.245267	-0.685009	0.493338	0.998832
gene-GBSCOH1_1094	70.7993	-0.420915	0.223932	-1.87966	0.0601549	0.998832
gene-GBSCOH1_1095	76.7186	-0.211764	0.276842	-0.764927	0.444315	0.998832
gene-GBSCOH1_1096	365.94	0.0373035	0.157875	0.236286	0.813211	0.998832
gene-GBSCOH1_1097	1675.82	0.0252819	0.1467	0.172338	0.863172	0.998832
gene-GBSCOH1_1098	4654.06	0.1005	0.151856	0.661812	0.508091	0.998832
gene-GBSCOH1_1099	2330.57	0.0888978	0.170505	0.521378	0.602103	0.998832
gene-GBSCOH1_1100	1876.19	-0.0255264	0.146584	-0.174142	0.861754	0.998832
gene-GBSCOH1_1101	563.15	0.0137175	0.152392	0.0900144	0.928276	0.998832
gene-GBSCOH1_1102	461.848	-0.147137	0.174663	-0.842402	0.399563	0.998832
gene-GBSCOH1_1103	3026.2	0.0377645	0.153851	0.245462	0.806099	0.998832
gene-GBSCOH1_1104	6815.18	0.128398	0.144012	0.891575	0.372621	0.998832
gene-GBSCOH1_1105	3902.23	0.243491	0.118989	2.04634	0.0407233	0.998832
gene-GBSCOH1_1106	4043.75	0.114007	0.115415	0.987802	0.32325	0.998832
gene-GBSCOH1_1107	889.557	0.135157	0.258178	0.523502	0.600625	0.998832
gene-GBSCOH1_1108	826.07	0.200352	0.17793	1.12601	0.26016	0.998832
gene-GBSCOH1_1109	363.08	-0.117447	0.242977	-0.483366	0.628836	0.998832
gene-GBSCOH1_1110	513.482	-0.163055	0.219351	-0.743353	0.457268	0.998832
gene-GBSCOH1_1111	2120.06	-0.180243	0.255906	-0.704334	0.481225	0.998832
gene-GBSCOH1_1112	5042.4	-0.0979533	0.141491	-0.692295	0.488752	0.998832
gene-GBSCOH1_1113	2141.04	0.112978	0.12702	0.889456	0.373758	0.998832
gene-GBSCOH1_1114	1794.8	0.197913	0.124417	1.59073	0.11167	0.998832
gene-GBSCOH1_1115	1613.29	0.134707	0.132792	1.01442	0.310383	0.998832
gene-GBSCOH1_1116	1038.77	0.0967469	0.188142	0.514222	0.607097	0.998832
gene-GBSCOH1_1117	2127.67	0.106002	0.169317	0.626056	0.531278	0.998832
gene-GBSCOH1_1118	742.688	0.0549606	0.147223	0.373314	0.708914	0.998832
gene-GBSCOH1_1119	424.254	0.0269967	0.256268	0.105345	0.916102	0.998832
gene-GBSCOH1_1120	150.914	-0.174341	0.308448	-0.565221	0.571923	0.998832
gene-GBSCOH1_1121	500.388	-0.01927	0.281184	-0.0685318	0.945362	0.998832
gene-GBSCOH1_1122	2303.02	0.163625	0.138992	1.17722	0.239107	0.998832
gene-GBSCOH1_1123	754.454	-0.0330581	0.19544	-0.169147	0.865681	0.998832
gene-GBSCOH1_1124	658.515	0.0980364	0.188841	0.519149	0.603657	0.998832
gene-GBSCOH1_1125	8650.44	0.102092	0.133761	0.763241	0.445319	0.998832
gene-GBSCOH1_1126	1332.35	0.0618592	0.174318	0.354863	0.722692	0.998832
gene-GBSCOH1_1127	496.658	0.00343894	0.168508	0.0204082	0.983718	0.998832
gene-GBSCOH1_1128	4.3501	0.534908	1.18148	0.452744	0.650733	0.998832
gene-GBSCOH1_1130	906.507	-0.0970231	0.171974	-0.564172	0.572637	0.998832
gene-GBSCOH1_1131	271.087	-0.216487	0.226556	-0.95556	0.339295	0.998832
gene-GBSCOH1_1132	498.229	-0.04019	0.157792	-0.254702	0.798953	0.998832
gene-GBSCOH1_1133	731.556	-0.261325	0.195322	-1.33792	0.180922	0.998832
gene-GBSCOH1_1134	501.093	-0.131321	0.366738	-0.358078	0.720285	0.998832
gene-GBSCOH1_1135	332.648	-0.204636	0.191049	-1.07112	0.284116	0.998832
gene-GBSCOH1_1136	1.88063	-0.893729	1.22175	-0.731516	0.464464	0.998832
gene-GBSCOH1_1137	17.4506	0.236972	0.384782	0.615862	0.537985	0.998832
gene-GBSCOH1_1138	97.5926	0.0291592	0.308959	0.094379	0.924808	0.998832
gene-GBSCOH1_1139	762.402	-0.0049216	0.30224	-0.0162837	0.987008	0.998832
gene-GBSCOH1_1140	4645.29	-0.186802	0.172539	-1.08267	0.278956	0.998832
gene-GBSCOH1_1141	467.879	0.0543786	0.195587	0.278027	0.780991	0.998832
gene-GBSCOH1_1142	96.5358	-0.189811	0.240971	-0.787695	0.430875	0.998832
gene-GBSCOH1_1143	16.0371	0.456432	0.453559	1.00633	0.314255	0.998832
gene-GBSCOH1_1144	3792.79	0.0578571	0.164419	0.351888	0.724922	0.998832
gene-GBSCOH1_1145	145.814	-0.0729999	0.291453	-0.250469	0.802225	0.998832
gene-GBSCOH1_1146	358.964	0.11613	0.319635	0.36332	0.716366	0.998832
gene-GBSCOH1_1147	108.925	0.341318	0.303662	1.12401	0.26101	0.998832
gene-GBSCOH1_1148	9.79549	-0.289526	0.636039	-0.455201	0.648965	0.998832
gene-GBSCOH1_1149	49.7858	0.58483	0.254626	2.29682	0.021629	0.998832
gene-GBSCOH1_1150	20.2643	-0.305962	0.499456	-0.612591	0.540147	0.998832
gene-GBSCOH1_1151	0.900917	-0.434832	1.95142	-0.222828	0.823669	0.998832
gene-GBSCOH1_1152	102.518	-0.169083	0.207096	-0.816447	0.414244	0.998832
gene-GBSCOH1_1153	722.521	-0.381249	0.271222	-1.40567	0.159823	0.998832
gene-GBSCOH1_1154	12.9676	-0.471138	0.522851	-0.901095	0.367538	0.998832
gene-GBSCOH1_1155	54.7208	0.0877844	0.263284	0.33342	0.738817	0.998832
gene-GBSCOH1_1156	140.647	0.0867363	0.212503	0.408165	0.683152	0.998832
gene-GBSCOH1_1157	57.2373	0.359886	0.280109	1.28481	0.198859	0.998832
gene-GBSCOH1_1158	22.1493	0.326798	0.404672	0.807563	0.419342	0.998832
gene-GBSCOH1_1159	359.817	0.0601849	0.200589	0.30004	0.764147	0.998832
gene-GBSCOH1_1160	1510.23	-0.0140904	0.132021	-0.106728	0.915004	0.998832
gene-GBSCOH1_1161	1125.78	-0.118042	0.144527	-0.816748	0.414073	0.998832
gene-GBSCOH1_1162	1024.16	-0.0652116	0.124028	-0.525782	0.59904	0.998832
gene-GBSCOH1_1163	3675.9	0.0180243	0.125929	0.14313	0.886187	0.998832
gene-GBSCOH1_1164	3134.8	0.0299725	0.130355	0.229929	0.818147	0.998832
gene-GBSCOH1_1165	2161.18	-0.251069	0.275277	-0.912061	0.361737	0.998832
gene-GBSCOH1_1166	125.685	0.0970094	0.189693	0.511403	0.609069	0.998832
gene-GBSCOH1_1167	162.773	-0.0468089	0.189182	-0.247428	0.804577	0.998832
gene-GBSCOH1_1168	29.1115	0.126486	0.349882	0.361511	0.717718	0.998832
gene-GBSCOH1_1169	15.0041	0.0175832	0.400091	0.043948	0.964946	0.998832
gene-GBSCOH1_1170	18.0857	-0.385951	0.433836	-0.889624	0.373668	0.998832
gene-GBSCOH1_1171	984.098	-0.242313	0.205272	-1.18045	0.237823	0.998832
gene-GBSCOH1_1172	1837.97	-0.216812	0.212477	-1.0204	0.307538	0.998832
gene-GBSCOH1_1173	112.552	-0.292231	0.222794	-1.31166	0.189634	0.998832
gene-GBSCOH1_1176	842.409	-0.145687	0.194959	-0.747272	0.454899	0.998832
gene-GBSCOH1_1177	1154.36	0.0204182	0.205811	0.0992084	0.920973	0.998832
gene-GBSCOH1_1178	2606.33	-0.100424	0.251958	-0.398576	0.690206	0.998832
gene-GBSCOH1_1179	6466.57	-0.186093	0.205608	-0.905087	0.365419	0.998832
gene-GBSCOH1_1180	10572.2	-0.269703	0.245327	-1.09936	0.27161	0.998832
gene-GBSCOH1_1181	3499.17	-0.0983796	0.14085	-0.698469	0.484884	0.998832
gene-GBSCOH1_1182	68.6478	0.334275	0.262006	1.27583	0.202017	0.998832
gene-GBSCOH1_1183	722.096	0.0819669	0.187933	0.43615	0.662728	0.998832
gene-GBSCOH1_1184	447.242	0.101943	0.133937	0.761129	0.44658	0.998832
gene-GBSCOH1_1185	473.222	-0.114157	0.15449	-0.738925	0.459952	0.998832
gene-GBSCOH1_1186	235.841	-0.171056	0.266777	-0.641196	0.521395	0.998832
gene-GBSCOH1_1188	596.677	0.212649	0.161434	1.31725	0.187754	0.998832
gene-GBSCOH1_1189	421.616	-0.296919	0.289508	-1.0256	0.30508	0.998832
gene-GBSCOH1_1190	340.609	-0.271656	0.169531	-1.60239	0.109069	0.998832
gene-GBSCOH1_1191	285.943	0.0189112	0.136591	0.138452	0.889884	0.998832
gene-GBSCOH1_1192	42.0116	0.460565	0.363148	1.26826	0.204706	0.998832
gene-GBSCOH1_1193	11236.2	-0.00144237	0.189786	-0.00759998	0.993936	0.998832
gene-GBSCOH1_1194	336.637	-0.0823257	0.171341	-0.480479	0.630887	0.998832
gene-GBSCOH1_1195	1263.77	-0.125653	0.137396	-0.914531	0.360438	0.998832
gene-GBSCOH1_1196	1812.17	-0.242144	0.199309	-1.21492	0.224398	0.998832
gene-GBSCOH1_1197	2583.34	0.0187912	0.205467	0.0914562	0.92713	0.998832
gene-GBSCOH1_1198	2236.53	0.0720857	0.161967	0.445063	0.656274	0.998832
gene-GBSCOH1_1199	165.483	0.161218	0.246161	0.654929	0.512514	0.998832
gene-GBSCOH1_1200	130.026	0.197509	0.221325	0.892394	0.372182	0.998832
gene-GBSCOH1_1201	1794.3	0.015292	0.175502	0.087133	0.930566	0.998832
gene-GBSCOH1_1202	786.53	-0.0883485	0.15456	-0.571614	0.567584	0.998832
gene-GBSCOH1_1203	3670.33	-0.0586453	0.144148	-0.406841	0.684125	0.998832
gene-GBSCOH1_1204	1054.69	-0.216521	0.197791	-1.09469	0.27365	0.998832
gene-GBSCOH1_1205	238.569	-0.352356	0.210417	-1.67456	0.0940201	0.998832
gene-GBSCOH1_1206	159.278	-0.182644	0.21612	-0.845102	0.398054	0.998832
gene-GBSCOH1_1207	2271.07	-0.0120995	0.182075	-0.0664534	0.947017	0.998832
gene-GBSCOH1_1208	198.675	0.0906477	0.204873	0.442459	0.658157	0.998832
gene-GBSCOH1_1209	94.3159	0.0996248	0.268055	0.371658	0.710148	0.998832
gene-GBSCOH1_1210	786.604	0.0784756	0.149775	0.523957	0.600308	0.998832
gene-GBSCOH1_1211	5471.18	0.0768786	0.168351	0.456657	0.647918	0.998832
gene-GBSCOH1_1212	942.118	0.0874455	0.192303	0.454728	0.649305	0.998832
gene-GBSCOH1_1213	1191.31	-0.0476052	0.152591	-0.31198	0.755056	0.998832
gene-GBSCOH1_1214	330.962	-0.00414751	0.161945	-0.0256106	0.979568	0.998832
gene-GBSCOH1_1215	250.228	-0.0201188	0.15714	-0.128031	0.898124	0.998832
gene-GBSCOH1_1216	118.695	-0.200346	0.229765	-0.871961	0.38323	0.998832
rna-HG939456.1:1278876..1278947	0.598853	-1.6021	2.7547	-0.581589	0.560843	0.998832
rna-HG939456.1:1278956..1279027	3.60677	-0.117659	0.849765	-0.138461	0.889876	0.998832
gene-GBSCOH1_1217	2330.85	0.00805407	0.152585	0.0527842	0.957904	0.998832
gene-GBSCOH1_1218	1331.05	-0.0476312	0.154049	-0.309194	0.757174	0.998832
gene-GBSCOH1_1219	1699.49	-0.425312	0.272997	-1.55793	0.119249	0.998832
gene-GBSCOH1_1220	4349.67	-0.0163604	0.142162	-0.115083	0.908379	0.998832
gene-GBSCOH1_1221	2323.68	-0.026953	0.135694	-0.198631	0.842551	0.998832
gene-GBSCOH1_1222	3389.07	-0.157863	0.160166	-0.98562	0.324319	0.998832
gene-GBSCOH1_1223	5403.41	0.14956	0.129372	1.15605	0.247661	0.998832
gene-GBSCOH1_1224	3723.51	0.0679362	0.175846	0.38634	0.699245	0.998832
gene-GBSCOH1_1225	1394.94	0.126627	0.222492	0.569128	0.56927	0.998832
gene-GBSCOH1_1226	3164.47	0.110385	0.194804	0.566647	0.570954	0.998832
gene-GBSCOH1_1227	294.089	0.0808766	0.175835	0.459958	0.645547	0.998832
gene-GBSCOH1_1228	459.383	-0.154345	0.219518	-0.70311	0.481987	0.998832
gene-GBSCOH1_1229	2276.7	-0.0566103	0.133113	-0.425281	0.670632	0.998832
gene-GBSCOH1_1230	3319.95	-0.123188	0.151489	-0.813184	0.416113	0.998832
gene-GBSCOH1_1231	2723.23	-0.0945551	0.127751	-0.740151	0.459209	0.998832
gene-GBSCOH1_1232	3360.78	-0.0659534	0.14747	-0.447231	0.654708	0.998832
gene-GBSCOH1_1233	1443.75	0.00576275	0.159502	0.0361297	0.971179	0.998832
gene-GBSCOH1_1234	1009.64	-0.259903	0.162208	-1.60228	0.109093	0.998832
gene-GBSCOH1_1235	118.127	-0.12465	0.293492	-0.424712	0.671047	0.998832
gene-GBSCOH1_1236	1507.77	-0.00655492	0.175767	-0.0372933	0.970251	0.998832
gene-GBSCOH1_1237	821.086	0.203267	0.215744	0.942168	0.346107	0.998832
gene-GBSCOH1_1238	548.303	0.139671	0.160646	0.869433	0.38461	0.998832
gene-GBSCOH1_1239	449.056	0.230552	0.163374	1.41119	0.158188	0.998832
gene-GBSCOH1_1240	364.479	0.0184842	0.199225	0.0927807	0.926078	0.998832
gene-GBSCOH1_1241	530.883	0.157609	0.187696	0.839705	0.401074	0.998832
gene-GBSCOH1_1242	151.611	0.18272	0.212877	0.858337	0.390706	0.998832
gene-GBSCOH1_1243	506.17	-0.00851467	0.162229	-0.0524855	0.958142	0.998832
gene-GBSCOH1_1244	532.925	-0.263503	0.209672	-1.25674	0.208847	0.998832
gene-GBSCOH1_1245	261.047	-0.183295	0.189389	-0.967823	0.333133	0.998832
gene-GBSCOH1_1246	2796.57	0.163244	0.171789	0.950257	0.341982	0.998832
gene-GBSCOH1_1247	798.693	-0.196363	0.255712	-0.767905	0.442544	0.998832
gene-GBSCOH1_1248	625.714	0.0587669	0.128877	0.455991	0.648397	0.998832
gene-GBSCOH1_1249	404.774	-0.02957	0.17287	-0.171054	0.864181	0.998832
gene-GBSCOH1_1250	1228.84	-0.107706	0.178766	-0.602498	0.546842	0.998832
gene-GBSCOH1_1251	1137.96	-0.44754	0.259486	-1.72472	0.0845786	0.998832
gene-GBSCOH1_1252	1615.57	-0.088874	0.204746	-0.434069	0.664238	0.998832
gene-GBSCOH1_1253	1833.51	0.145983	0.169413	0.861702	0.388852	0.998832
gene-GBSCOH1_1254	1215.15	0.0596644	0.120055	0.496974	0.619207	0.998832
gene-GBSCOH1_1255	2124.24	-0.122496	0.153347	-0.798813	0.424399	0.998832
gene-GBSCOH1_1256	6141.4	0.0810249	0.140138	0.578177	0.563145	0.998832
gene-GBSCOH1_1257	3420.7	0.133008	0.143349	0.927858	0.353481	0.998832
gene-GBSCOH1_1258	798.322	0.106268	0.146262	0.726557	0.467497	0.998832
gene-GBSCOH1_1259	2595.71	0.0850291	0.173546	0.48995	0.624169	0.998832
gene-GBSCOH1_1260	5749.19	-0.0507312	0.101596	-0.499341	0.617539	0.998832
gene-GBSCOH1_1261	764.883	-0.00610982	0.14486	-0.0421773	0.966357	0.998832
gene-GBSCOH1_1262	759.114	-0.273106	0.17072	-1.59974	0.109657	0.998832
gene-GBSCOH1_1263	104.61	-0.301452	0.317776	-0.948631	0.342808	0.998832
gene-GBSCOH1_1264	373.036	-0.171844	0.204594	-0.83993	0.400947	0.998832
gene-GBSCOH1_1265	114.304	-0.28279	0.226713	-1.24735	0.21227	0.998832
gene-GBSCOH1_1266	156.975	0.0861104	0.270304	0.318568	0.750054	0.998832
gene-GBSCOH1_1267	265.275	-0.0786418	0.171492	-0.458574	0.64654	0.998832
gene-GBSCOH1_1268	5739.6	-0.113199	0.112457	-1.0066	0.314129	0.998832
gene-GBSCOH1_1269	1671.81	-0.319418	0.200064	-1.59658	0.110359	0.998832
gene-GBSCOH1_1270	2860.22	0.0563262	0.175969	0.320091	0.748899	0.998832
gene-GBSCOH1_1271	207.35	0.206451	0.177606	1.16241	0.245068	0.998832
gene-GBSCOH1_1272	786.756	0.105977	0.127527	0.831017	0.405964	0.998832
gene-GBSCOH1_1273	544.093	-0.170705	0.191858	-0.889747	0.373602	0.998832
gene-GBSCOH1_1274	4256.69	-0.0402477	0.177707	-0.226484	0.820825	0.998832
gene-GBSCOH1_1275	3807.57	-0.130663	0.206482	-0.632805	0.526861	0.998832
gene-GBSCOH1_1276	638.922	-0.107486	0.186886	-0.575145	0.565193	0.998832
gene-GBSCOH1_1277	848.828	-0.0615629	0.217045	-0.283641	0.776685	0.998832
gene-GBSCOH1_1278	1103.26	-0.0685352	0.194939	-0.351572	0.725159	0.998832
gene-GBSCOH1_1279	2279.34	-0.11834	0.149202	-0.793149	0.427691	0.998832
gene-GBSCOH1_1280	6265.62	-0.523725	0.304058	-1.72245	0.0849873	0.998832
gene-GBSCOH1_1281	290.278	-0.277242	0.207541	-1.33584	0.181602	0.998832
gene-GBSCOH1_1282	84.8244	-0.358752	0.295629	-1.21352	0.22493	0.998832
gene-GBSCOH1_1283	1283.8	0.250662	0.233712	1.07253	0.283484	0.998832
gene-GBSCOH1_1284	779.016	0.390819	0.244068	1.60128	0.109316	0.998832
gene-GBSCOH1_1285	1332.04	0.361115	0.219782	1.64306	0.100371	0.998832
gene-GBSCOH1_1286	1362.53	0.287667	0.214047	1.34394	0.178966	0.998832
gene-GBSCOH1_1287	1001.04	0.131612	0.22939	0.573747	0.566139	0.998832
gene-GBSCOH1_1288	1340.23	0.0470104	0.250647	0.187556	0.851225	0.998832
gene-GBSCOH1_1289	1671.69	0.119781	0.197987	0.604995	0.545182	0.998832
gene-GBSCOH1_1290	1171.5	0.109938	0.222665	0.493737	0.621492	0.998832
gene-GBSCOH1_1291	1007.64	-0.00237789	0.211488	-0.0112436	0.991029	0.998832
gene-GBSCOH1_1292	1311.71	0.0946167	0.179935	0.525838	0.599001	0.998832
gene-GBSCOH1_1293	154.565	0.141666	0.229018	0.61858	0.536193	0.998832
gene-GBSCOH1_1294	255.199	0.071877	0.194294	0.369939	0.711428	0.998832
gene-GBSCOH1_1295	676.166	0.00353668	0.11983	0.0295142	0.976455	0.998832
gene-GBSCOH1_1296	728.633	-0.127251	0.243215	-0.523204	0.600832	0.998832
gene-GBSCOH1_1297	2229.86	-0.139832	0.181566	-0.770143	0.441215	0.998832
gene-GBSCOH1_1299	3909.2	0.0137234	0.191871	0.0715243	0.94298	0.998832
gene-GBSCOH1_1300	2689.71	-0.115114	0.130803	-0.880056	0.378829	0.998832
gene-GBSCOH1_1301	3934.17	-0.170088	0.13946	-1.21962	0.222608	0.998832
gene-GBSCOH1_1302	0.447502	-2.22831	2.88185	-0.77322	0.439392	0.998832
gene-GBSCOH1_1303	0.116372	0.854582	3.53381	0.24183	0.808912	0.998832
gene-GBSCOH1_1304	44.107	-0.0146119	0.309861	-0.0471564	0.962389	0.998832
gene-GBSCOH1_1305	63.0873	-0.236477	0.283889	-0.832992	0.404849	0.998832
gene-GBSCOH1_1306	1024.5	-0.501731	0.24882	-2.01644	0.0437542	0.998832
gene-GBSCOH1_1307	10.1247	-0.46335	0.505772	-0.916124	0.359602	0.998832
gene-GBSCOH1_1308	34.0316	-0.0627068	0.32559	-0.192595	0.847276	0.998832
gene-GBSCOH1_1309	1350.38	-0.429825	0.187622	-2.29091	0.0219685	0.998832
gene-GBSCOH1_1310	0.267927	1.60658	3.46495	0.463665	0.642888	0.998832
gene-GBSCOH1_1311	55.4489	-0.379069	0.297452	-1.27439	0.202527	0.998832
gene-GBSCOH1_1312	66.371	-0.132876	0.233691	-0.568597	0.56963	0.998832
gene-GBSCOH1_1313	2647.4	0.381066	0.161848	2.35447	0.0185494	0.998832
gene-GBSCOH1_1314	1349.18	0.185113	0.142621	1.29794	0.194308	0.998832
gene-GBSCOH1_1315	698.099	-0.299093	0.198952	-1.50335	0.132749	0.998832
gene-GBSCOH1_1316	21995.4	0.0688705	0.130007	0.529746	0.596288	0.998832
gene-GBSCOH1_1317	4826.72	0.127509	0.137344	0.928394	0.353203	0.998832
gene-GBSCOH1_1318	3615.65	0.136642	0.149489	0.91406	0.360685	0.998832
gene-GBSCOH1_1319	634.845	-0.123814	0.11219	-1.10361	0.269763	0.998832
gene-GBSCOH1_1320	0.377349	-0.553842	2.71593	-0.203924	0.838413	0.998832
gene-GBSCOH1_1321	20.3518	-0.162717	0.467765	-0.34786	0.727945	0.998832
gene-GBSCOH1_1322	52.2904	-0.28913	0.280734	-1.02991	0.303053	0.998832
gene-GBSCOH1_1323	150.265	-0.139551	0.201231	-0.693488	0.488003	0.998832
gene-GBSCOH1_1324	707.46	0.0975711	0.198332	0.491959	0.622748	0.998832
gene-GBSCOH1_1325	2392.07	-0.0675146	0.124659	-0.541595	0.588098	0.998832
gene-GBSCOH1_1326	1385.73	-0.175527	0.248967	-0.70502	0.480798	0.998832
gene-GBSCOH1_1327	2524.48	-0.303731	0.291806	-1.04087	0.297937	0.998832
gene-GBSCOH1_1328	1229.92	-0.0863803	0.222772	-0.387752	0.6982	0.998832
gene-GBSCOH1_1329	431.497	-0.321172	0.379809	-0.845615	0.397767	0.998832
gene-GBSCOH1_1330	89.6551	0.219604	0.192305	1.14196	0.253471	0.998832
gene-GBSCOH1_1331	2863.68	0.0386696	0.149726	0.258268	0.7962	0.998832
gene-GBSCOH1_1332	17.2253	-0.00995449	0.514518	-0.0193472	0.984564	0.998832
gene-GBSCOH1_1333	1657.93	-0.0895713	0.146779	-0.610247	0.541698	0.998832
gene-GBSCOH1_1334	669.066	-0.21064	0.254705	-0.826995	0.40824	0.998832
gene-GBSCOH1_1335	703.143	-0.257977	0.197516	-1.3061	0.191517	0.998832
gene-GBSCOH1_1336	2.36404	-0.414172	1.06351	-0.389438	0.696952	0.998832
gene-GBSCOH1_1337	77.7121	-0.11905	0.262617	-0.453321	0.650318	0.998832
gene-GBSCOH1_1338	8130.37	0.0201274	0.217533	0.0925256	0.92628	0.998832
gene-GBSCOH1_1339	2737.94	0.10248	0.192142	0.533356	0.593787	0.998832
gene-GBSCOH1_1340	2173.38	-0.015059	0.139449	-0.107989	0.914004	0.998832
gene-GBSCOH1_1341	814.877	-0.0326295	0.142186	-0.229485	0.818492	0.998832
gene-GBSCOH1_1342	984.506	-0.0830955	0.11552	-0.719317	0.471946	0.998832
gene-GBSCOH1_1343	336.535	0.104063	0.160523	0.648275	0.516807	0.998832
gene-GBSCOH1_1344	2316.34	0.169848	0.121519	1.39771	0.162202	0.998832
gene-GBSCOH1_1345	488.734	-0.0474934	0.194229	-0.244523	0.806826	0.998832
gene-GBSCOH1_1346	564.258	-0.0357912	0.177953	-0.201127	0.840599	0.998832
gene-GBSCOH1_1347	562.792	0.248635	0.137295	1.81096	0.0701476	0.998832
gene-GBSCOH1_1348	140.193	0.051285	0.191563	0.267719	0.788916	0.998832
gene-GBSCOH1_1349	359.316	0.0815961	0.173009	0.47163	0.637191	0.998832
gene-GBSCOH1_1350	538.36	0.114319	0.195919	0.583499	0.559557	0.998832
gene-GBSCOH1_1351	325.251	0.0768556	0.177074	0.43403	0.664266	0.998832
gene-GBSCOH1_1352	205.562	0.111693	0.1951	0.572491	0.566989	0.998832
gene-GBSCOH1_1353	8.09645	0.63083	0.684642	0.921402	0.356841	0.998832
gene-GBSCOH1_1354	21.1871	-0.0136255	0.434095	-0.0313882	0.97496	0.998832
gene-GBSCOH1_1355	25.7411	0.227357	0.376652	0.603625	0.546093	0.998832
gene-GBSCOH1_1356	2280.95	0.031771	0.145008	0.219099	0.826573	0.998832
gene-GBSCOH1_1357	4550.41	0.0576355	0.100846	0.571518	0.567649	0.998832
gene-GBSCOH1_1358	1341.45	-0.105957	0.139737	-0.758263	0.448294	0.998832
gene-GBSCOH1_1359	1850.28	-0.137019	0.200584	-0.683099	0.494544	0.998832
gene-GBSCOH1_1360	518.684	-0.117883	0.145983	-0.80751	0.419373	0.998832
gene-GBSCOH1_1361	51.862	-0.363418	0.34551	-1.05183	0.292878	0.998832
gene-GBSCOH1_1363	1174.23	-0.188837	0.205895	-0.917152	0.359063	0.998832
gene-GBSCOH1_1364	3091.82	0.0614252	0.12579	0.488316	0.625326	0.998832
gene-GBSCOH1_1365	58.0701	0.102579	0.254781	0.402617	0.68723	0.998832
gene-GBSCOH1_1366	522.064	-0.0030346	0.134456	-0.0225696	0.981994	0.998832
gene-GBSCOH1_1367	2756.82	0.0609859	0.150171	0.40611	0.684662	0.998832
gene-GBSCOH1_1368	4970.62	0.0343968	0.131852	0.260874	0.79419	0.998832
gene-GBSCOH1_1369	3057.52	-0.27727	0.176386	-1.57195	0.115962	0.998832
gene-GBSCOH1_1370	21.3443	0.23265	0.356104	0.65332	0.51355	0.998832
gene-GBSCOH1_1371	14.7248	0.164094	0.495442	0.331207	0.740488	0.998832
gene-GBSCOH1_1372	35.2921	-0.276895	0.285932	-0.968395	0.332847	0.998832
gene-GBSCOH1_1373	29.9053	-0.281625	0.315808	-0.891762	0.372521	0.998832
gene-GBSCOH1_1374	51.7673	0.0390622	0.29725	0.131412	0.89545	0.998832
gene-GBSCOH1_1375	68.4569	0.0953399	0.269461	0.353817	0.723476	0.998832
gene-GBSCOH1_1376	3858.7	0.0437119	0.138485	0.315645	0.752272	0.998832
gene-GBSCOH1_1377	2001.94	-0.0822134	0.167141	-0.491879	0.622805	0.998832
gene-GBSCOH1_1379	143.579	0.131623	0.202754	0.649174	0.516226	0.998832
gene-GBSCOH1_1380	82.4068	-0.125918	0.222029	-0.567125	0.570629	0.998832
gene-GBSCOH1_1381	318.102	-0.287377	0.256989	-1.11824	0.263463	0.998832
gene-GBSCOH1_1382	154.49	-0.103159	0.276251	-0.373426	0.708831	0.998832
gene-GBSCOH1_1383	3.69232	-1.86133	1.11636	-1.66731	0.095452	0.998832
gene-GBSCOH1_1384	14.9338	0.104829	0.499205	0.209992	0.833674	0.998832
gene-GBSCOH1_1385	1313.35	0.0019348	0.153147	0.0126336	0.98992	0.998832
gene-GBSCOH1_1386	1338.23	0.0390914	0.140381	0.278467	0.780654	0.998832
gene-GBSCOH1_1387	896.461	-0.0390429	0.138906	-0.281074	0.778654	0.998832
gene-GBSCOH1_1388	3257.57	-0.074133	0.241398	-0.307099	0.758768	0.998832
gene-GBSCOH1_1389	2670.76	0.0879663	0.200556	0.438612	0.660943	0.998832
gene-GBSCOH1_1390	9672.27	-0.351837	0.213641	-1.64686	0.0995869	0.998832
gene-GBSCOH1_1391	1243.66	-0.00569277	0.140086	-0.0406376	0.967585	0.998832
gene-GBSCOH1_1392	1989.11	0.0647338	0.141959	0.456005	0.648387	0.998832
gene-GBSCOH1_1393	716.263	0.233794	0.151213	1.54612	0.122075	0.998832
gene-GBSCOH1_1394	1597.02	0.135378	0.155222	0.872161	0.383121	0.998832
gene-GBSCOH1_1395	2680.63	-0.0754841	0.120481	-0.626522	0.530973	0.998832
gene-GBSCOH1_1396	166.651	-0.0731985	0.185502	-0.394596	0.693141	0.998832
gene-GBSCOH1_1397	58.395	-0.351504	0.243757	-1.44203	0.149295	0.998832
gene-GBSCOH1_1399	654.914	0.46132	0.174102	2.64971	0.00805603	0.998832
gene-GBSCOH1_1400	633.263	0.438337	0.217859	2.01202	0.0442175	0.998832
gene-GBSCOH1_1401	145.837	0.378407	0.234658	1.61259	0.106834	0.998832
gene-GBSCOH1_1402	135.464	0.412581	0.207885	1.98466	0.0471826	0.998832
gene-GBSCOH1_1403	238.715	0.24853	0.236436	1.05115	0.29319	0.998832
gene-GBSCOH1_1404	18.1027	0.544864	0.459281	1.18634	0.235487	0.998832
gene-GBSCOH1_1405	93.9642	0.168817	0.220921	0.764149	0.444778	0.998832
gene-GBSCOH1_1406	111.982	-0.0223456	0.245995	-0.0908374	0.927622	0.998832
gene-GBSCOH1_1407	60.6832	-0.0973273	0.330085	-0.294855	0.768105	0.998832
gene-GBSCOH1_1408	19.8062	-0.10786	0.36577	-0.294884	0.768083	0.998832
gene-GBSCOH1_1409	10.1112	-0.21597	0.63592	-0.339619	0.734144	0.998832
gene-GBSCOH1_1410	161.19	-0.123793	0.193212	-0.64071	0.521711	0.998832
gene-GBSCOH1_1411	3832.33	0.0277988	0.150045	0.18527	0.853017	0.998832
gene-GBSCOH1_1412	593.915	-0.0949839	0.159405	-0.595867	0.551264	0.998832
gene-GBSCOH1_1413	50.1948	0.317754	0.269771	1.17786	0.238851	0.998832
gene-GBSCOH1_1414	538.489	-0.068464	0.147055	-0.465567	0.641526	0.998832
gene-GBSCOH1_1415	697.625	0.00434591	0.165891	0.0261975	0.9791	0.998832
gene-GBSCOH1_1416	1112.7	-0.190292	0.219025	-0.868815	0.384948	0.998832
gene-GBSCOH1_1417	154.356	-0.368226	0.223351	-1.64864	0.0992206	0.998832
gene-GBSCOH1_1418	143.071	-0.374695	0.364973	-1.02664	0.304591	0.998832
gene-GBSCOH1_1419	239.949	0.00528958	0.197504	0.0267821	0.978634	0.998832
gene-GBSCOH1_1420	155.41	-0.506853	0.223851	-2.26425	0.023559	0.998832
gene-GBSCOH1_1421	165.926	-0.101882	0.215253	-0.473314	0.635989	0.998832
gene-GBSCOH1_1422	319.303	-0.172992	0.18496	-0.935296	0.349636	0.998832
gene-GBSCOH1_1423	882.366	-0.0102742	0.258023	-0.0398191	0.968237	0.998832
gene-GBSCOH1_1424	2121.61	0.0945059	0.11647	0.811422	0.417123	0.998832
gene-GBSCOH1_1425	717.146	0.142767	0.13404	1.06511	0.286826	0.998832
gene-GBSCOH1_1426	1317.35	-0.106151	0.228955	-0.463633	0.642911	0.998832
gene-GBSCOH1_1427	990.101	-0.288913	0.275421	-1.04898	0.294185	0.998832
gene-GBSCOH1_1428	0.36186	-1.90875	3.48382	-0.547888	0.583769	0.998832
gene-GBSCOH1_1429	17.8919	0.537851	0.413935	1.29936	0.19382	0.998832
gene-GBSCOH1_1430	12.7601	0.293824	0.516424	0.56896	0.569383	0.998832
gene-GBSCOH1_1431	6.42107	0.241426	0.752598	0.32079	0.74837	0.998832
gene-GBSCOH1_1432	4.05015	0.108378	0.818744	0.132371	0.894691	0.998832
gene-GBSCOH1_1433	39.8469	-0.119412	0.298044	-0.400651	0.688677	0.998832
gene-GBSCOH1_1434	18.1597	-0.485575	0.452144	-1.07394	0.28285	0.998832
gene-GBSCOH1_1435	1893.92	-0.181704	0.156461	-1.16133	0.245507	0.998832
gene-GBSCOH1_1436	2990.6	0.0351104	0.134556	0.260935	0.794143	0.998832
gene-GBSCOH1_1437	325.056	-0.186097	0.159971	-1.16331	0.244703	0.998832
gene-GBSCOH1_1438	131.364	-0.0827307	0.259147	-0.319242	0.749543	0.998832
gene-GBSCOH1_1439	392.037	-0.257491	0.270819	-0.950788	0.341712	0.998832
gene-GBSCOH1_1440	591.822	-0.139344	0.180485	-0.772051	0.440084	0.998832
gene-GBSCOH1_1441	585.642	0.0555207	0.153354	0.362043	0.71732	0.998832
gene-GBSCOH1_1442	312.82	0.102942	0.172754	0.595886	0.551251	0.998832
gene-GBSCOH1_1443	1141.54	0.125028	0.173876	0.719061	0.472104	0.998832
gene-GBSCOH1_1444	866.742	0.048049	0.164651	0.291822	0.770422	0.998832
gene-GBSCOH1_1445	1172.51	0.0584407	0.148264	0.394167	0.693458	0.998832
gene-GBSCOH1_1446	1417.32	0.0698519	0.136888	0.510284	0.609852	0.998832
gene-GBSCOH1_1447	948.631	0.125498	0.153466	0.817759	0.413495	0.998832
gene-GBSCOH1_1448	1369.25	0.0372884	0.130927	0.284802	0.775796	0.998832
gene-GBSCOH1_1449	2230.05	0.0388221	0.104684	0.370851	0.710749	0.998832
gene-GBSCOH1_1450	1476.16	-0.111864	0.142406	-0.78553	0.432143	0.998832
gene-GBSCOH1_1451	571.157	-0.898293	0.372287	-2.41291	0.0158259	0.998832
gene-GBSCOH1_1452	24.6816	0.143391	0.418284	0.342807	0.731744	0.998832
gene-GBSCOH1_1453	152.226	-0.00297526	0.189397	-0.0157091	0.987466	0.998832
gene-GBSCOH1_1454	4066.41	-0.00547576	0.106977	-0.0511861	0.959177	0.998832
gene-GBSCOH1_1455	2014.21	-0.0446699	0.117255	-0.380964	0.70323	0.998832
gene-GBSCOH1_1456	1504.39	-0.181587	0.182124	-0.997051	0.31874	0.998832
gene-GBSCOH1_1457	372.685	-0.0683674	0.154552	-0.442358	0.65823	0.998832
gene-GBSCOH1_1458	2394.48	0.0144959	0.104262	0.139033	0.889424	0.998832
gene-GBSCOH1_1459	1270.41	-0.168663	0.194606	-0.866688	0.386113	0.998832
gene-GBSCOH1_1460	1265.53	-0.275636	0.17253	-1.59761	0.11013	0.998832
gene-GBSCOH1_1461	546.558	-0.117863	0.174756	-0.674443	0.50003	0.998832
gene-GBSCOH1_1462	435.04	-0.0720997	0.218997	-0.329226	0.741985	0.998832
gene-GBSCOH1_1463	3701.06	-0.0930114	0.166716	-0.557903	0.576911	0.998832
gene-GBSCOH1_1464	477.285	-0.0283285	0.196424	-0.144221	0.885326	0.998832
gene-GBSCOH1_1465	2581.95	-0.163637	0.22711	-0.720519	0.471206	0.998832
gene-GBSCOH1_1466	868.477	-0.197942	0.155891	-1.26975	0.204175	0.998832
gene-GBSCOH1_1467	5988.76	0.0125442	0.120868	0.103785	0.91734	0.998832
gene-GBSCOH1_1468	5979.02	0.103941	0.136857	0.759488	0.447561	0.998832
gene-GBSCOH1_1469	2262.48	0.098342	0.145101	0.677751	0.49793	0.998832
gene-GBSCOH1_1470	1995.77	0.0473913	0.130551	0.363011	0.716597	0.998832
gene-GBSCOH1_1471	540.008	-0.0606507	0.165578	-0.366297	0.714144	0.998832
gene-GBSCOH1_1472	13539.8	0.253103	0.211732	1.1954	0.231932	0.998832
gene-GBSCOH1_1473	5729.68	0.0793395	0.126967	0.624882	0.532048	0.998832
gene-GBSCOH1_1474	566.776	0.130936	0.252564	0.518428	0.60416	0.998832
gene-GBSCOH1_1475	3601.14	-0.0943835	0.126246	-0.747616	0.454692	0.998832
gene-GBSCOH1_1476	2121.36	-0.104082	0.140752	-0.739467	0.459624	0.998832
gene-GBSCOH1_1477	280.924	-0.309628	0.269479	-1.14899	0.25056	0.998832
gene-GBSCOH1_1478	567.471	-0.122964	0.188917	-0.65089	0.515118	0.998832
gene-GBSCOH1_1479	250.803	-0.134686	0.186815	-0.720962	0.470933	0.998832
gene-GBSCOH1_1480	444.743	0.137831	0.153272	0.899262	0.368513	0.998832
gene-GBSCOH1_1481	847.671	0.0428884	0.172363	0.248826	0.803496	0.998832
gene-GBSCOH1_1482	254.618	-0.0728004	0.257826	-0.282362	0.777666	0.998832
gene-GBSCOH1_1483	197.908	-0.270019	0.18075	-1.49388	0.135208	0.998832
gene-GBSCOH1_1484	169.812	-0.139798	0.211866	-0.659843	0.509355	0.998832
gene-GBSCOH1_1485	22973	0.0702889	0.121844	0.576874	0.564025	0.998832
gene-GBSCOH1_1486	290.96	0.130375	0.191197	0.681887	0.49531	0.998832
gene-GBSCOH1_1487	281.955	-0.0137815	0.18215	-0.0756601	0.93969	0.998832
gene-GBSCOH1_1488	277.869	-0.0223703	0.1903	-0.117552	0.906422	0.998832
gene-GBSCOH1_1489	168.299	-0.243634	0.207499	-1.17414	0.240337	0.998832
gene-GBSCOH1_1490	79.8248	0.26347	0.277701	0.948753	0.342746	0.998832
gene-GBSCOH1_1491	22.2132	-0.00377135	0.380832	-0.00990294	0.992099	0.998832
gene-GBSCOH1_1492	591.442	-0.0140093	0.213218	-0.0657041	0.947613	0.998832
gene-GBSCOH1_1493	131.286	0.062388	0.214981	0.290202	0.771662	0.998832
gene-GBSCOH1_1494	960.522	-0.0209198	0.220394	-0.0949199	0.924378	0.998832
gene-GBSCOH1_1495	3.93577	1.04048	0.924358	1.12562	0.260325	0.998832
gene-GBSCOH1_1496	7.72949	0.231126	0.549384	0.4207	0.673974	0.998832
gene-GBSCOH1_1497	8.10787	0.0908352	0.640348	0.141853	0.887196	0.998832
gene-GBSCOH1_1498	471.874	-0.117217	0.178888	-0.655256	0.512303	0.998832
gene-GBSCOH1_1499	62.249	-0.256302	0.318668	-0.80429	0.421229	0.998832
gene-GBSCOH1_1500	2687.34	-0.0527085	0.198925	-0.264967	0.791035	0.998832
gene-GBSCOH1_1501	1921.68	-0.126033	0.242654	-0.519393	0.603486	0.998832
gene-GBSCOH1_1502	1498.89	0.0107282	0.288896	0.0371351	0.970377	0.998832
gene-GBSCOH1_1503	2986.5	-0.146328	0.284	-0.51524	0.606385	0.998832
gene-GBSCOH1_1504	3758.51	0.0732126	0.137067	0.534139	0.593245	0.998832
gene-GBSCOH1_1505	49.1879	0.362725	0.304062	1.19293	0.232896	0.998832
gene-GBSCOH1_1506	40.3452	0.443452	0.270741	1.63792	0.101438	0.998832
gene-GBSCOH1_1507	201.61	0.163184	0.192105	0.849453	0.39563	0.998832
gene-GBSCOH1_1508	52.5734	0.352365	0.249928	1.40987	0.158579	0.998832
gene-GBSCOH1_1509	117.323	0.0297336	0.236136	0.125917	0.899798	0.998832
gene-GBSCOH1_1510	244.902	-0.0122767	0.176829	-0.069427	0.94465	0.998832
gene-GBSCOH1_1511	421.971	0.163747	0.167002	0.980514	0.326833	0.998832
gene-GBSCOH1_1512	615.186	0.111489	0.146509	0.760975	0.446672	0.998832
gene-GBSCOH1_1513	936.066	0.0835213	0.149058	0.560326	0.575257	0.998832
gene-GBSCOH1_1514	290.497	0.0415007	0.159279	0.260554	0.794437	0.998832
gene-GBSCOH1_1515	757.018	-0.14991	0.149171	-1.00496	0.314917	0.998832
gene-GBSCOH1_1516	394.188	-0.275167	0.253479	-1.08556	0.277674	0.998832
gene-GBSCOH1_1517	210.246	0.116534	0.193639	0.601809	0.547301	0.998832
gene-GBSCOH1_1518	3659.67	0.111722	0.131041	0.852574	0.393896	0.998832
gene-GBSCOH1_1519	3129.84	0.0415081	0.118215	0.351124	0.725496	0.998832
gene-GBSCOH1_1520	364.923	-0.0447026	0.192635	-0.232058	0.816493	0.998832
gene-GBSCOH1_1521	1075.86	0.497939	0.669975	0.74322	0.457349	0.998832
gene-GBSCOH1_1522	67.9449	0.297313	0.34511	0.861504	0.388961	0.998832
gene-GBSCOH1_1523	35.5	-0.355621	0.326494	-1.08921	0.27606	0.998832
gene-GBSCOH1_1524	37031.6	0.660792	0.548133	1.20553	0.227998	0.998832
gene-GBSCOH1_1525	181.22	-0.138961	0.158008	-0.879456	0.379154	0.998832
gene-GBSCOH1_1526	3526.68	0.0079657	0.113159	0.0703939	0.94388	0.998832
gene-GBSCOH1_1527	3466.22	0.0129635	0.111275	0.1165	0.907257	0.998832
gene-GBSCOH1_1528	24917.3	0.0882152	0.165637	0.53258	0.594324	0.998832
gene-GBSCOH1_1529	356.233	-0.240146	0.642864	-0.373557	0.708734	0.998832
gene-GBSCOH1_1530	566.856	-0.0403461	0.144554	-0.279107	0.780162	0.998832
gene-GBSCOH1_1531	58.3784	-0.202263	0.246901	-0.819206	0.412669	0.998832
gene-GBSCOH1_1532	1634.45	-0.0109376	0.118297	-0.092459	0.926333	0.998832
gene-GBSCOH1_1533	2079.19	-0.0716963	0.134434	-0.533319	0.593813	0.998832
gene-GBSCOH1_1534	9721.78	-0.113364	0.139402	-0.813216	0.416094	0.998832
gene-GBSCOH1_1535	1334.82	0.0625638	0.150613	0.415394	0.677853	0.998832
gene-GBSCOH1_1536	209.191	-0.0593686	0.167559	-0.354315	0.723103	0.998832
gene-GBSCOH1_1537	585.051	0.0229821	0.172477	0.133247	0.893998	0.998832
gene-GBSCOH1_1538	17836.8	0.00202399	0.0996674	0.0203075	0.983798	0.998832
gene-GBSCOH1_1539	1396.26	-0.0845029	0.117673	-0.718118	0.472685	0.998832
gene-GBSCOH1_1540	90.5628	0.130338	0.214756	0.606915	0.543907	0.998832
gene-GBSCOH1_1541	984.654	-0.0349155	0.340595	-0.102513	0.918349	0.998832
gene-GBSCOH1_1542	446.67	0.00647132	0.218401	0.0296304	0.976362	0.998832
gene-GBSCOH1_1543	402.52	0.0448137	0.221316	0.202488	0.839535	0.998832
gene-GBSCOH1_1544	3275.47	0.0175459	0.122033	0.14378	0.885674	0.998832
gene-GBSCOH1_1545	4219.08	-0.00458491	0.109157	-0.0420029	0.966496	0.998832
gene-GBSCOH1_1546	4767.3	0.0500638	0.122037	0.410234	0.681634	0.998832
gene-GBSCOH1_1547	261.029	-0.0825281	0.166683	-0.49512	0.620516	0.998832
gene-GBSCOH1_1548	214.556	-0.0098164	0.217485	-0.0451361	0.963999	0.998832
gene-GBSCOH1_1549	219.617	-0.135267	0.260426	-0.519408	0.603477	0.998832
gene-GBSCOH1_1550	162.744	-0.170675	0.24858	-0.686599	0.492335	0.998832
gene-GBSCOH1_1551	99.1142	-0.367625	0.272201	-1.35057	0.176835	0.998832
gene-GBSCOH1_1552	937.379	0.0225869	0.128231	0.176142	0.860182	0.998832
gene-GBSCOH1_1553	1682.29	-0.180519	0.156915	-1.15042	0.249969	0.998832
gene-GBSCOH1_1554	100.542	-0.212329	0.21706	-0.978207	0.327972	0.998832
gene-GBSCOH1_1555	142.794	0.0530418	0.193186	0.274564	0.783651	0.998832
gene-GBSCOH1_1556	388.766	-0.0200907	0.221964	-0.0905132	0.927879	0.998832
gene-GBSCOH1_1557	683.557	0.0645978	0.200315	0.322481	0.747088	0.998832
gene-GBSCOH1_1558	584.926	-0.0718577	0.192278	-0.373719	0.708614	0.998832
gene-GBSCOH1_1559	1153.91	0.0574569	0.137533	0.417768	0.676116	0.998832
gene-GBSCOH1_1560	7530.75	0.851934	0.533761	1.59609	0.110468	0.998832
gene-GBSCOH1_1561	3518.6	0.125095	0.149253	0.838145	0.401949	0.998832
gene-GBSCOH1_1562	259.498	-0.0786693	0.196381	-0.400594	0.688719	0.998832
gene-GBSCOH1_1563	161.383	0.0105023	0.176791	0.0594052	0.952629	0.998832
gene-GBSCOH1_1564	1235.71	-0.00851734	0.155523	-0.0547659	0.956325	0.998832
gene-GBSCOH1_1565	557.124	0.119943	0.148078	0.810001	0.41794	0.998832
gene-GBSCOH1_1566	2239.63	-0.0334596	0.133856	-0.249966	0.802614	0.998832
gene-GBSCOH1_1567	623.87	-0.216657	0.195503	-1.1082	0.267773	0.998832
gene-GBSCOH1_1568	280.285	-0.344756	0.335543	-1.02745	0.304206	0.998832
gene-GBSCOH1_1569	247.338	-0.368674	0.345028	-1.06853	0.28528	0.998832
gene-GBSCOH1_1570	518.875	0.196303	0.319076	0.615223	0.538407	0.998832
gene-GBSCOH1_1571	321.497	-0.13093	0.190653	-0.686745	0.492244	0.998832
gene-GBSCOH1_1572	3759.65	0.0207646	0.106637	0.194722	0.84561	0.998832
gene-GBSCOH1_1573	744.869	0.211736	0.146729	1.44304	0.14901	0.998832
gene-GBSCOH1_1574	278128	-0.0519681	0.147424	-0.352507	0.724458	0.998832
gene-GBSCOH1_1575	1072.08	-0.126774	0.20239	-0.626386	0.531062	0.998832
gene-GBSCOH1_1576	459.657	-0.0424012	0.174064	-0.243596	0.807543	0.998832
gene-GBSCOH1_1577	523.108	0.202269	0.154417	1.30989	0.190233	0.998832
gene-GBSCOH1_1578	199.808	0.0561029	0.176129	0.318532	0.750081	0.998832
gene-GBSCOH1_1579	339.939	-0.115448	0.202542	-0.569993	0.568682	0.998832
gene-GBSCOH1_1580	39.3153	0.49758	0.307413	1.6186	0.105533	0.998832
gene-GBSCOH1_1581	17.4248	-0.285093	0.393703	-0.724132	0.468985	0.998832
gene-GBSCOH1_1582	629.818	0.0612922	0.161941	0.378485	0.705071	0.998832
gene-GBSCOH1_1583	4149.73	0.130035	0.184021	0.70663	0.479796	0.998832
gene-GBSCOH1_1584	651.808	0.242487	0.189526	1.27944	0.200742	0.998832
gene-GBSCOH1_1585	2708.25	0.091286	0.135785	0.672284	0.501403	0.998832
gene-GBSCOH1_1587	2193.95	0.0619301	0.195424	0.316902	0.751318	0.998832
gene-GBSCOH1_1588	4537.59	-0.0621683	0.15038	-0.413407	0.679309	0.998832
gene-GBSCOH1_1589	4967.83	-0.0869472	0.135127	-0.64345	0.519932	0.998832
gene-GBSCOH1_1590	4038.13	-0.130015	0.13823	-0.940571	0.346925	0.998832
gene-GBSCOH1_1591	1608.11	-0.331872	0.161056	-2.0606	0.0393413	0.998832
gene-GBSCOH1_1592	82.3803	-0.21055	0.329765	-0.638486	0.523157	0.998832
gene-GBSCOH1_1593	86.9816	-0.160473	0.247999	-0.64707	0.517587	0.998832
gene-GBSCOH1_1594	26.9912	-0.155188	0.360275	-0.430748	0.666652	0.998832
gene-GBSCOH1_1595	66.5464	0.13491	0.27196	0.496067	0.619847	0.998832
gene-GBSCOH1_1596	72.4558	0.0414141	0.225117	0.183967	0.854039	0.998832
gene-GBSCOH1_1597	49.5166	0.0241136	0.280095	0.0860907	0.931394	0.998832
gene-GBSCOH1_1598	212.518	-0.21561	0.271993	-0.792707	0.427949	0.998832
gene-GBSCOH1_1599	728.33	-0.233505	0.179841	-1.29839	0.194152	0.998832
gene-GBSCOH1_1600	85.9433	0.0557328	0.271318	0.205415	0.837248	0.998832
gene-GBSCOH1_1601	505.263	0.129979	0.310438	0.418697	0.675437	0.998832
gene-GBSCOH1_1602	71.4805	-0.262092	0.226841	-1.1554	0.247925	0.998832
gene-GBSCOH1_1603	860.255	-0.0558505	0.141671	-0.394227	0.693413	0.998832
gene-GBSCOH1_1604	401.853	-0.0186761	0.147936	-0.126244	0.899539	0.998832
gene-GBSCOH1_1605	399.933	-0.191851	0.206097	-0.930877	0.351917	0.998832
gene-GBSCOH1_1606	1107.85	-0.115764	0.210225	-0.550666	0.581863	0.998832
gene-GBSCOH1_1607	13546.5	0.00289734	0.13327	0.0217403	0.982655	0.998832
gene-GBSCOH1_1608	107.318	-0.117899	0.257302	-0.458213	0.646799	0.998832
gene-GBSCOH1_1609	9445.61	-0.051155	0.13632	-0.375257	0.707469	0.998832
gene-GBSCOH1_1610	1928.74	-0.125007	0.182776	-0.683934	0.494017	0.998832
gene-GBSCOH1_1611	304.799	-0.0983325	0.259781	-0.37852	0.705044	0.998832
gene-GBSCOH1_1612	74247.2	0.136794	0.14322	0.955133	0.33951	0.998832
gene-GBSCOH1_1613	5652.14	-0.0146449	0.133362	-0.109814	0.912557	0.998832
gene-GBSCOH1_1614	184013	0.254714	0.244692	1.04096	0.297895	0.998832
gene-GBSCOH1_1615	33490.3	-0.0352151	0.132548	-0.265679	0.790487	0.998832
gene-GBSCOH1_1616	3187.16	0.0137366	0.163667	0.0839302	0.933112	0.998832
gene-GBSCOH1_1617	2263.98	-0.0529639	0.137714	-0.384595	0.700538	0.998832
gene-GBSCOH1_1618	5272.26	0.0688619	0.134651	0.511409	0.609065	0.998832
gene-GBSCOH1_1619	2145.43	0.011399	0.121422	0.0938789	0.925205	0.998832
gene-GBSCOH1_1620	1761.88	0.0747058	0.117268	0.637051	0.524091	0.998832
gene-GBSCOH1_1621	629.463	-0.101423	0.155015	-0.65428	0.512932	0.998832
gene-GBSCOH1_1622	1887.95	-0.0206221	0.121276	-0.170043	0.864976	0.998832
gene-GBSCOH1_1623	2114.4	-0.315743	0.229455	-1.37606	0.168804	0.998832
gene-GBSCOH1_1624	717.433	0.170421	0.141336	1.20578	0.227901	0.998832
gene-GBSCOH1_1625	682.763	0.0510181	0.156314	0.326382	0.744135	0.998832
gene-GBSCOH1_1626	252.728	-0.11453	0.202004	-0.566966	0.570737	0.998832
gene-GBSCOH1_1627	416.163	0.00814364	0.237545	0.0342825	0.972652	0.998832
gene-GBSCOH1_1628	317.027	-0.109844	0.184218	-0.596269	0.550996	0.998832
gene-GBSCOH1_1629	163.174	-0.0178867	0.183258	-0.0976038	0.922247	0.998832
gene-GBSCOH1_1630	257.904	-0.0332876	0.180452	-0.184468	0.853646	0.998832
gene-GBSCOH1_1631	368.528	-0.0475409	0.191179	-0.248672	0.803614	0.998832
gene-GBSCOH1_1632	709.097	-0.125519	0.180903	-0.693844	0.48778	0.998832
gene-GBSCOH1_1633	199.345	-0.325048	0.229202	-1.41818	0.15614	0.998832
gene-GBSCOH1_1634	2101.45	0.0806053	0.171101	0.471098	0.637571	0.998832
gene-GBSCOH1_1635	319.299	-0.0475412	0.190548	-0.249498	0.802976	0.998832
gene-GBSCOH1_1636	2119.37	0.0436763	0.177984	0.245395	0.806151	0.998832
gene-GBSCOH1_1637	2265.64	0.0893372	0.182665	0.489077	0.624787	0.998832
gene-GBSCOH1_1638	46.2648	0.0188623	0.267147	0.0706063	0.943711	0.998832
gene-GBSCOH1_1639	953.423	0.104926	0.160932	0.651986	0.51441	0.998832
gene-GBSCOH1_1640	488.25	-0.132	0.184444	-0.715665	0.474198	0.998832
gene-GBSCOH1_1641	108.343	0.0420515	0.205518	0.204612	0.837875	0.998832
gene-GBSCOH1_1642	210.687	-0.141478	0.17996	-0.786166	0.43177	0.998832
gene-GBSCOH1_1643	0.382624	-0.634121	2.71543	-0.233525	0.815354	0.998832
gene-GBSCOH1_1644	7351.64	-0.0333363	0.217362	-0.153368	0.878108	0.998832
gene-GBSCOH1_1645	3276.35	-0.0205579	0.191624	-0.107282	0.914565	0.998832
gene-GBSCOH1_1646	1173.01	0.238949	0.1543	1.54861	0.121476	0.998832
gene-GBSCOH1_1647	6906.9	0.123924	0.199774	0.620321	0.535047	0.998832
gene-GBSCOH1_1648	2484.09	0.00348616	0.159888	0.0218037	0.982605	0.998832
gene-GBSCOH1_1649	11.4356	-0.659942	0.473108	-1.39491	0.163044	0.998832
gene-GBSCOH1_1650	29.8917	0.188278	0.327045	0.575695	0.564822	0.998832
gene-GBSCOH1_1651	141.237	0.251576	0.217543	1.15645	0.247499	0.998832
gene-GBSCOH1_1652	184.54	0.189122	0.177064	1.06809	0.285478	0.998832
gene-GBSCOH1_1653	147.604	0.167082	0.19991	0.835784	0.403276	0.998832
gene-GBSCOH1_1654	76.795	-0.0851064	0.22016	-0.386566	0.699078	0.998832
gene-GBSCOH1_1655	236.144	-0.0881489	0.190865	-0.461838	0.644198	0.998832
gene-GBSCOH1_1656	753.328	0.271456	0.261281	1.03894	0.298831	0.998832
gene-GBSCOH1_1657	468.35	0.273164	0.313683	0.870827	0.383848	0.998832
gene-GBSCOH1_1658	545.393	0.265287	0.225045	1.17882	0.238471	0.998832
gene-GBSCOH1_1659	627.827	0.287274	0.180763	1.58923	0.112008	0.998832
gene-GBSCOH1_1660	295.865	0.287585	0.175245	1.64104	0.100789	0.998832
gene-GBSCOH1_1661	620.093	0.0170486	0.176123	0.0967996	0.922886	0.998832
gene-GBSCOH1_1662	2129.73	0.0930045	0.177561	0.52379	0.600425	0.998832
gene-GBSCOH1_1663	762.135	-0.138231	0.17101	-0.808321	0.418906	0.998832
gene-GBSCOH1_1664	254.195	-0.0636432	0.198678	-0.320333	0.748716	0.998832
gene-GBSCOH1_1665	2227.71	-0.126055	0.200774	-0.627846	0.530105	0.998832
gene-GBSCOH1_1666	294.075	0.262758	0.293271	0.895955	0.370277	0.998832
gene-GBSCOH1_1667	514.108	-0.0936094	0.134716	-0.694863	0.487141	0.998832
gene-GBSCOH1_1668	691.997	0.0500013	0.168266	0.297156	0.766347	0.998832
gene-GBSCOH1_1669	393.401	-0.193694	0.154233	-1.25585	0.20917	0.998832
gene-GBSCOH1_1670	1811.7	0.0585444	0.166284	0.352074	0.724783	0.998832
gene-GBSCOH1_1671	258.197	-0.323929	0.257658	-1.2572	0.20868	0.998832
gene-GBSCOH1_1672	571.369	-0.00296451	0.183282	-0.0161746	0.987095	0.998832
gene-GBSCOH1_1674	169.73	0.0625378	0.224231	0.278899	0.780322	0.998832
gene-GBSCOH1_1675	6422.45	0.0046974	0.132024	0.03558	0.971617	0.998832
gene-GBSCOH1_1676	616.376	-0.359619	0.195619	-1.83836	0.0660087	0.998832
gene-GBSCOH1_1677	213.759	-0.317168	0.274955	-1.15353	0.248694	0.998832
gene-GBSCOH1_1678	2386.85	0.069482	0.195784	0.354891	0.722671	0.998832
gene-GBSCOH1_1679	2749.78	-0.0173205	0.147967	-0.117057	0.906815	0.998832
gene-GBSCOH1_1680	31921.3	0.130927	0.224181	0.584025	0.559204	0.998832
gene-GBSCOH1_1681	104869	0.113124	0.220071	0.514034	0.607228	0.998832
rna-HG939456.1:1750051..1750121	6.16155	-0.980243	0.752456	-1.30273	0.192669	0.998832
gene-GBSCOH1_1683	52.212	-0.458841	0.341298	-1.3444	0.178819	0.998832
gene-GBSCOH1_1684	404.459	-0.143902	0.319547	-0.450332	0.652471	0.998832
gene-GBSCOH1_1685	2168.47	-0.163908	0.153952	-1.06467	0.287026	0.998832
gene-GBSCOH1_1686	397.974	-0.0133408	0.159938	-0.0834126	0.933523	0.998832
gene-GBSCOH1_1687	255.255	0.00142789	0.152309	0.00937499	0.99252	0.998832
gene-GBSCOH1_1688	523.544	-0.0115389	0.185796	-0.0621051	0.950479	0.998832
gene-GBSCOH1_1689	1359.72	0.00225079	0.111848	0.0201236	0.983945	0.998832
gene-GBSCOH1_1690	2058.7	0.0950245	0.116881	0.813004	0.416216	0.998832
gene-GBSCOH1_1691	641.503	0.237042	0.235272	1.00752	0.313683	0.998832
gene-GBSCOH1_1692	572.805	0.273775	0.209149	1.30899	0.190536	0.998832
gene-GBSCOH1_1694	125.998	0.199393	0.245961	0.81067	0.417555	0.998832
gene-GBSCOH1_1695	72.2317	0.0763938	0.340934	0.224072	0.822701	0.998832
gene-GBSCOH1_1696	30.1949	-0.117488	0.345283	-0.340265	0.733657	0.998832
gene-GBSCOH1_1697	762.685	0.0829185	0.210286	0.394313	0.69335	0.998832
gene-GBSCOH1_1698	540.771	0.226005	0.222948	1.01371	0.310719	0.998832
gene-GBSCOH1_1699	809.038	0.199162	0.199365	0.998984	0.317802	0.998832
gene-GBSCOH1_1700	740.272	0.148216	0.181276	0.817627	0.41357	0.998832
gene-GBSCOH1_1701	1336.25	0.0301687	0.208833	0.144463	0.885135	0.998832
gene-GBSCOH1_1702	815.782	-0.376197	0.280154	-1.34282	0.179331	0.998832
gene-GBSCOH1_1703	167.984	0.0299674	0.236915	0.12649	0.899344	0.998832
gene-GBSCOH1_1704	9638.91	0.555898	0.308113	1.8042	0.0711992	0.998832
gene-GBSCOH1_1705	35.9058	0.129587	0.324391	0.399478	0.689541	0.998832
gene-GBSCOH1_1706	4891.96	-0.523521	0.331775	-1.57794	0.11458	0.998832
gene-GBSCOH1_1707	1985.25	0.0433533	0.118756	0.365061	0.715066	0.998832
gene-GBSCOH1_1708	960.045	0.0320175	0.132471	0.241694	0.809018	0.998832
gene-GBSCOH1_1709	591.1	-0.177205	0.182543	-0.970759	0.331668	0.998832
gene-GBSCOH1_1710	1889	0.0552615	0.209026	0.264377	0.79149	0.998832
gene-GBSCOH1_1711	281.875	-0.0466999	0.182236	-0.256261	0.797749	0.998832
gene-GBSCOH1_1712	149952	0.133362	0.200026	0.666724	0.504948	0.998832
gene-GBSCOH1_1713	129566	-0.0408308	0.213151	-0.191558	0.848088	0.998832
gene-GBSCOH1_1714	2432.31	0.0176272	0.154633	0.113993	0.909243	0.998832
gene-GBSCOH1_1715	840.756	0.116642	0.174292	0.669232	0.503348	0.998832
gene-GBSCOH1_1716	3803.51	0.0180791	0.104075	0.173712	0.862092	0.998832
gene-GBSCOH1_1717	503.919	0.18722	0.181714	1.0303	0.30287	0.998832
gene-GBSCOH1_1718	5418.52	0.112349	0.239742	0.468626	0.639337	0.998832
gene-GBSCOH1_1719	426.63	-0.0159433	0.131702	-0.121056	0.903647	0.998832
gene-GBSCOH1_1720	970.786	0.115585	0.20026	0.577176	0.563821	0.998832
gene-GBSCOH1_1721	1191.4	0.198412	0.208753	0.950465	0.341876	0.998832
gene-GBSCOH1_1722	465.57	0.0471759	0.187226	0.251973	0.801062	0.998832
gene-GBSCOH1_1723	0.46549	2.42343	3.40695	0.71132	0.476886	0.998832
gene-GBSCOH1_1724	3.72122	-0.191426	0.875333	-0.218689	0.826892	0.998832
gene-GBSCOH1_1725	30043.3	-0.238128	0.281917	-0.844675	0.398293	0.998832
gene-GBSCOH1_1726	18262.8	0.178152	0.608973	0.292545	0.76987	0.998832
gene-GBSCOH1_1727	1959.79	0.0662934	0.157204	0.421702	0.673242	0.998832
gene-GBSCOH1_1728	23757.5	0.116348	0.160938	0.722938	0.469718	0.998832
gene-GBSCOH1_1729	13922.1	0.133204	0.141414	0.941947	0.34622	0.998832
gene-GBSCOH1_1730	18208.4	0.119084	0.186777	0.63757	0.523754	0.998832
gene-GBSCOH1_1731	6867.71	-0.113163	0.193297	-0.585436	0.558255	0.998832
gene-GBSCOH1_1732	39.8407	-0.307019	0.356399	-0.861446	0.388992	0.998832
gene-GBSCOH1_1733	35.1782	0.613266	0.281376	2.17953	0.0292926	0.998832
gene-GBSCOH1_1734	298.025	-0.0527252	0.220124	-0.239525	0.810699	0.998832
gene-GBSCOH1_1735	1560.36	-0.0890017	0.166788	-0.533623	0.593603	0.998832
gene-GBSCOH1_1736	9253.17	0.0185105	0.204821	0.090374	0.92799	0.998832
gene-GBSCOH1_1737	378.287	-0.126992	0.138127	-0.919389	0.357892	0.998832
gene-GBSCOH1_1738	1418.79	-0.0319631	0.123004	-0.259854	0.794977	0.998832
gene-GBSCOH1_1739	780.199	0.0629321	0.122662	0.513053	0.607914	0.998832
gene-GBSCOH1_1740	1236.62	0.00421791	0.17999	0.0234341	0.981304	0.998832
gene-GBSCOH1_1741	771.431	0.0729705	0.193501	0.377106	0.706095	0.998832
gene-GBSCOH1_1742	895.658	-0.0917911	0.141507	-0.648669	0.516552	0.998832
gene-GBSCOH1_1743	1864.3	-0.190686	0.250547	-0.761078	0.44661	0.998832
gene-GBSCOH1_1744	1650.37	-0.108509	0.259912	-0.417483	0.676325	0.998832
gene-GBSCOH1_1745	1075.5	-0.0976545	0.280353	-0.348327	0.727595	0.998832
gene-GBSCOH1_1746	386.173	-0.255169	0.246817	-1.03384	0.301211	0.998832
gene-GBSCOH1_1747	148.429	-0.0275492	0.217478	-0.126675	0.899197	0.998832
gene-GBSCOH1_1748	18.3049	0.0406112	0.449622	0.0903229	0.928031	0.998832
gene-GBSCOH1_1749	3561.7	0.0893121	0.139673	0.639439	0.522537	0.998832
gene-GBSCOH1_1750	1973.45	0.0161517	0.119075	0.135643	0.892103	0.998832
gene-GBSCOH1_1751	613.445	0.0979036	0.172848	0.566413	0.571113	0.998832
gene-GBSCOH1_1752	1003.61	0.0236135	0.133732	0.176574	0.859843	0.998832
gene-GBSCOH1_1753	6564.66	0.0565345	0.126758	0.446002	0.655596	0.998832
gene-GBSCOH1_1754	1494.81	-0.00413936	0.164164	-0.0252147	0.979884	0.998832
gene-GBSCOH1_1755	1057.91	0.0926383	0.143054	0.647578	0.517258	0.998832
gene-GBSCOH1_1756	5428.69	0.0841811	0.151283	0.556449	0.577904	0.998832
gene-GBSCOH1_1757	1118.2	0.108288	0.140107	0.772895	0.439585	0.998832
gene-GBSCOH1_1759	15.7466	0.677903	0.413851	1.63804	0.101414	0.998832
gene-GBSCOH1_1760	16.0867	0.4362	0.41824	1.04294	0.296975	0.998832
gene-GBSCOH1_1761	19.9727	-0.42563	0.401497	-1.06011	0.289096	0.998832
gene-GBSCOH1_1762	15.0204	0.0522097	0.499943	0.104431	0.916827	0.998832
gene-GBSCOH1_1763	15.8743	-0.129782	0.449123	-0.288967	0.772606	0.998832
gene-GBSCOH1_1764	272.377	0.187169	0.241515	0.774982	0.438351	0.998832
gene-GBSCOH1_1765	349.168	0.389102	0.230234	1.69003	0.0910215	0.998832
gene-GBSCOH1_1766	974.836	0.302637	0.214117	1.41342	0.157532	0.998832
gene-GBSCOH1_1767	1015.14	0.189386	0.254239	0.744914	0.456323	0.998832
gene-GBSCOH1_1768	276.694	0.211641	0.25047	0.844975	0.398125	0.998832
gene-GBSCOH1_1769	1245.46	0.240242	0.141608	1.69653	0.0897848	0.998832
gene-GBSCOH1_1770	1067.79	0.124248	0.179177	0.693434	0.488037	0.998832
gene-GBSCOH1_1771	775.886	0.143667	0.166047	0.865222	0.386917	0.998832
gene-GBSCOH1_1772	36.3034	-0.0205683	0.295032	-0.0697157	0.94442	0.998832
gene-GBSCOH1_1773	362.864	-0.0676175	0.166428	-0.406286	0.684532	0.998832
gene-GBSCOH1_1774	466.497	0.0953142	0.172044	0.554011	0.579571	0.998832
gene-GBSCOH1_1775	1195.9	0.10196	0.141974	0.718161	0.472658	0.998832
gene-GBSCOH1_1776	13381.1	0.183802	0.373982	0.491472	0.623092	0.998832
gene-GBSCOH1_1777	109.8	0.14977	0.327491	0.457327	0.647436	0.998832
gene-GBSCOH1_1778	7.70152	0.935133	0.643195	1.45389	0.145978	0.998832
gene-GBSCOH1_1779	71.3094	-0.227635	0.306965	-0.741565	0.458351	0.998832
gene-GBSCOH1_1780	18.1772	0.174689	0.423545	0.412446	0.680013	0.998832
gene-GBSCOH1_1781	12.2377	-0.371775	0.596493	-0.623267	0.533109	0.998832
gene-GBSCOH1_1782	32.2687	-0.252497	0.336808	-0.749677	0.45345	0.998832
gene-GBSCOH1_1783	52.4389	-0.20117	0.367462	-0.547456	0.584065	0.998832
gene-GBSCOH1_1784	65.6989	-0.0469864	0.302465	-0.155345	0.876549	0.998832
gene-GBSCOH1_1785	4.37046	0.300727	0.788405	0.381437	0.702879	0.998832
gene-GBSCOH1_1786	3.79591	-0.910688	0.933566	-0.975494	0.329315	0.998832
gene-GBSCOH1_1787	13.1733	0.150737	0.545273	0.276443	0.782208	0.998832
gene-GBSCOH1_1788	161.27	-0.0144414	0.272251	-0.0530445	0.957696	0.998832
gene-GBSCOH1_1789	193.145	0.0656183	0.275832	0.237892	0.811965	0.998832
gene-GBSCOH1_1790	1.94419	-0.660811	1.32203	-0.499846	0.617184	0.998832
gene-GBSCOH1_1791	1.95867	-1.00117	1.14192	-0.876746	0.380625	0.998832
gene-GBSCOH1_1792	4.59869	0.398828	1.02766	0.388095	0.697946	0.998832
gene-GBSCOH1_1793	967.182	0.191788	0.199309	0.962265	0.335916	0.998832
gene-GBSCOH1_1794	1703.9	0.142685	0.271417	0.525705	0.599093	0.998832
gene-GBSCOH1_1795	1.31565	-0.0410366	1.61117	-0.0254701	0.97968	0.998832
gene-GBSCOH1_1796	0.50309	0.217948	2.55709	0.0852326	0.932076	0.998832
gene-GBSCOH1_1797	2.39942	0.395619	1.34603	0.293915	0.768823	0.998832
gene-GBSCOH1_1798	3.24653	-0.667464	1.0414	-0.640932	0.521567	0.998832
gene-GBSCOH1_1799	2.21122	-0.105558	1.22888	-0.0858975	0.931548	0.998832
gene-GBSCOH1_1800	0.671466	1.91266	2.31997	0.824435	0.409693	0.998832
gene-GBSCOH1_1801	38.1493	-0.299797	0.319214	-0.93917	0.347644	0.998832
gene-GBSCOH1_1802	49.464	-0.0190684	0.449893	-0.0423844	0.966192	0.998832
gene-GBSCOH1_1803	2.8906	-0.588125	0.927314	-0.634224	0.525935	0.998832
gene-GBSCOH1_1804	6.15365	-0.367006	0.675259	-0.543505	0.586782	0.998832
gene-GBSCOH1_1805	3.78631	0.855709	0.895841	0.955201	0.339476	0.998832
gene-GBSCOH1_1806	7.33214	1.04234	0.829873	1.25602	0.209108	0.998832
gene-GBSCOH1_1807	188.672	-0.639312	0.384302	-1.66357	0.0961986	0.998832
gene-GBSCOH1_1808	190.18	-0.216315	0.259032	-0.835088	0.403668	0.998832
gene-GBSCOH1_1809	321.258	-0.14611	0.286487	-0.510004	0.610048	0.998832
gene-GBSCOH1_1810	223.065	0.141506	0.161491	0.876244	0.380897	0.998832
gene-GBSCOH1_1811	199.505	-0.0335521	0.16407	-0.204499	0.837964	0.998832
gene-GBSCOH1_1812	225.488	0.0497345	0.193509	0.257013	0.797169	0.998832
gene-GBSCOH1_1813	42465.2	0.0282877	0.185904	0.152163	0.879058	0.998832
gene-GBSCOH1_1814	69.3417	0.0576778	0.274648	0.210007	0.833663	0.998832
gene-GBSCOH1_1815	148.743	0.212461	0.192653	1.10282	0.270107	0.998832
gene-GBSCOH1_1816	36.9099	0.430126	0.321717	1.33697	0.181232	0.998832
gene-GBSCOH1_1817	854.589	-0.155562	0.1774	-0.876898	0.380542	0.998832
gene-GBSCOH1_1818	483.744	-0.142256	0.140144	-1.01508	0.31007	0.998832
gene-GBSCOH1_1819	305.076	0.0585186	0.2194	0.266721	0.789684	0.998832
gene-GBSCOH1_1820	106.552	0.235863	0.349332	0.675182	0.49956	0.998832
gene-GBSCOH1_1821	103.408	-0.0607345	0.370994	-0.163708	0.869961	0.998832
gene-GBSCOH1_1822	102.415	-0.0769486	0.215731	-0.356688	0.721326	0.998832
gene-GBSCOH1_1823	266.677	0.0709586	0.18703	0.379396	0.704394	0.998832
gene-GBSCOH1_1824	1130.03	-0.0100199	0.173487	-0.0577556	0.953943	0.998832
gene-GBSCOH1_1825	307.709	0.13126	0.219713	0.597414	0.550231	0.998832
gene-GBSCOH1_1826	503.128	-0.0086589	0.290571	-0.0297996	0.976227	0.998832
gene-GBSCOH1_1827	333.272	-0.0218736	0.322197	-0.0678887	0.945874	0.998832
gene-GBSCOH1_1828	345.06	0.00217174	0.309975	0.00700617	0.99441	0.998832
gene-GBSCOH1_1829	808.768	0.0923381	0.2748	0.336019	0.736856	0.998832
gene-GBSCOH1_1830	78.189	0.0296893	0.271671	0.109284	0.912977	0.998832
gene-GBSCOH1_1831	98.6692	0.172618	0.255462	0.675708	0.499226	0.998832
gene-GBSCOH1_1832	22.1479	-0.0466632	0.459741	-0.101499	0.919154	0.998832
gene-GBSCOH1_1833	162.04	-0.0360078	0.261067	-0.137925	0.890299	0.998832
gene-GBSCOH1_1834	248.187	0.00898243	0.234791	0.0382572	0.969483	0.998832
gene-GBSCOH1_1835	303.754	0.159293	0.230696	0.690489	0.489887	0.998832
gene-GBSCOH1_1836	44.6033	-0.176863	0.296073	-0.597361	0.550267	0.998832
gene-GBSCOH1_1838	7.89076	-1.45626	0.679056	-2.14453	0.0319906	0.998832
gene-GBSCOH1_1839	0.892001	-1.18085	1.94258	-0.607876	0.543269	0.998832
gene-GBSCOH1_1840	103.347	0.35497	0.335763	1.0572	0.290419	0.998832
gene-GBSCOH1_1841	75.4581	0.200735	0.272036	0.737898	0.460576	0.998832
gene-GBSCOH1_1842	242.486	-0.10976	0.188162	-0.583324	0.559675	0.998832
gene-GBSCOH1_1843	303.693	0.158333	0.29973	0.528252	0.597324	0.998832
gene-GBSCOH1_1844	10488.4	0.362659	0.666084	0.544464	0.586122	0.998832
gene-GBSCOH1_1845	26814.2	0.369991	0.623569	0.593344	0.552951	0.998832
gene-GBSCOH1_1846	476.46	-0.0342182	0.203029	-0.168539	0.866159	0.998832
gene-GBSCOH1_1847	934.069	0.0769626	0.154646	0.49767	0.618717	0.998832
gene-GBSCOH1_1848	41.4302	-0.179117	0.346861	-0.516394	0.605579	0.998832
gene-GBSCOH1_1849	86.2117	-0.0358305	0.220205	-0.162714	0.870743	0.998832
gene-GBSCOH1_1850	72.9856	0.0255713	0.228657	0.111833	0.910956	0.998832
gene-GBSCOH1_1851	14.0152	-0.548164	0.485377	-1.12936	0.258747	0.998832
gene-GBSCOH1_1852	28.7988	-0.280071	0.34291	-0.816748	0.414072	0.998832
gene-GBSCOH1_1853	262.359	0.00718968	0.186335	0.0385846	0.969222	0.998832
gene-GBSCOH1_1854	134.871	-0.192673	0.280694	-0.686419	0.492449	0.998832
gene-GBSCOH1_1855	74.8158	-0.00621974	0.284754	-0.0218425	0.982574	0.998832
gene-GBSCOH1_1856	783.187	0.0676077	0.208972	0.323526	0.746297	0.998832
gene-GBSCOH1_1857	845.291	0.0705225	0.211438	0.333537	0.738729	0.998832
gene-GBSCOH1_1858	5349.95	-0.00770466	0.12574	-0.0612744	0.951141	0.998832
gene-GBSCOH1_1859	23.1291	0.39886	0.44601	0.894284	0.37117	0.998832
gene-GBSCOH1_1860	117.162	0.0670844	0.271308	0.247263	0.804705	0.998832
gene-GBSCOH1_1861	212.624	-0.0945637	0.197768	-0.478156	0.632539	0.998832
gene-GBSCOH1_1862	430.181	-0.19072	0.147867	-1.28981	0.197118	0.998832
gene-GBSCOH1_1863	859.688	0.10693	0.134938	0.792437	0.428106	0.998832
gene-GBSCOH1_1864	1464.8	0.0639127	0.165773	0.385544	0.699834	0.998832
gene-GBSCOH1_1865	5599.8	-0.279685	0.150018	-1.86434	0.062274	0.998832
gene-GBSCOH1_1866	915.24	-0.470866	0.239944	-1.9624	0.0497159	0.998832
gene-GBSCOH1_1867	2185.47	-0.0932088	0.168023	-0.554738	0.579074	0.998832
gene-GBSCOH1_1868	79.6968	-0.204082	0.250537	-0.814579	0.415313	0.998832
gene-GBSCOH1_1869	6222.57	0.114498	0.18637	0.61436	0.538978	0.998832
gene-GBSCOH1_1870	529.859	0.0279025	0.150642	0.185223	0.853054	0.998832
gene-GBSCOH1_1871	3659.37	0.132095	0.156011	0.846702	0.397161	0.998832
gene-GBSCOH1_1872	5931.41	0.131742	0.141787	0.929152	0.35281	0.998832
gene-GBSCOH1_1873	3044.2	0.128951	0.183851	0.701384	0.483063	0.998832
gene-GBSCOH1_1874	1208.28	-0.174035	0.174003	-1.00019	0.317219	0.998832
gene-GBSCOH1_1875	3841.34	0.145936	0.147591	0.988787	0.322767	0.998832
gene-GBSCOH1_1876	177.686	-0.0106983	0.218242	-0.0490204	0.960903	0.998832
gene-GBSCOH1_1877	121.729	0.259947	0.283791	0.915983	0.359676	0.998832
gene-GBSCOH1_1878	71.0131	0.130588	0.275407	0.474164	0.635383	0.998832
gene-GBSCOH1_1879	60.1483	0.192176	0.252659	0.760615	0.446887	0.998832
gene-GBSCOH1_1880	3598.85	0.111079	0.139544	0.79601	0.426026	0.998832
gene-GBSCOH1_1881	23.0648	0.018497	0.440363	0.042004	0.966495	0.998832
gene-GBSCOH1_1882	62.9986	-0.195477	0.277693	-0.703931	0.481475	0.998832
gene-GBSCOH1_1883	311.381	-0.101341	0.246046	-0.411878	0.680429	0.998832
gene-GBSCOH1_1884	907.486	-0.284104	0.310468	-0.915082	0.360148	0.998832
gene-GBSCOH1_1885	1647.14	-0.277335	0.312875	-0.886409	0.375397	0.998832
gene-GBSCOH1_1886	158.25	-0.503559	0.393836	-1.2786	0.201037	0.998832
gene-GBSCOH1_1887	2131.7	-0.297925	0.357118	-0.834248	0.404142	0.998832
gene-GBSCOH1_1888	2896.51	-0.0892034	0.1286	-0.693648	0.487903	0.998832
gene-GBSCOH1_1889	1.04174	-2.5532	1.64535	-1.55176	0.120719	0.998832
gene-GBSCOH1_1890	2372.5	-0.0915877	0.148179	-0.618088	0.536517	0.998832
gene-GBSCOH1_1891	4530.72	-0.130421	0.12753	-1.02267	0.306463	0.998832
gene-GBSCOH1_1892	2349.22	-0.159581	0.157618	-1.01246	0.31132	0.998832
gene-GBSCOH1_1893	23749.7	-0.168792	0.143808	-1.17373	0.240503	0.998832
gene-GBSCOH1_1894	5142.05	-0.0484874	0.151185	-0.320715	0.748426	0.998832
gene-GBSCOH1_1895	248.089	-0.154873	0.164552	-0.941178	0.346614	0.998832
gene-GBSCOH1_1896	504.91	0.0153307	0.166431	0.0921147	0.926607	0.998832
gene-GBSCOH1_1897	463.083	0.0446398	0.166888	0.267483	0.789097	0.998832
gene-GBSCOH1_1898	1378.97	0.0152766	0.114804	0.133067	0.89414	0.998832
gene-GBSCOH1_1899	1806.65	0.00960632	0.100578	0.0955109	0.923909	0.998832
gene-GBSCOH1_1900	159.525	-0.355437	1.13353	-0.313567	0.75385	0.998832
gene-GBSCOH1_1901	1784.78	-0.112456	0.161614	-0.695828	0.486537	0.998832
gene-GBSCOH1_1902	756.431	-0.166582	0.201346	-0.82734	0.408044	0.998832
gene-GBSCOH1_1903	9285.35	0.0101663	0.122172	0.0832137	0.933682	0.998832
gene-GBSCOH1_1904	74.6778	-0.650843	0.293696	-2.21604	0.0266885	0.998832
gene-GBSCOH1_1905	502.272	0.155304	0.180186	0.861909	0.388738	0.998832
gene-GBSCOH1_1906	1780.41	0.0420494	0.160673	0.261708	0.793547	0.998832
gene-GBSCOH1_1907	3932.16	0.0439063	0.162897	0.269535	0.787518	0.998832
gene-GBSCOH1_1908	1044.62	-0.100565	0.203549	-0.494058	0.621265	0.998832
gene-GBSCOH1_1909	968.206	-0.165509	0.195537	-0.846432	0.397312	0.998832
gene-GBSCOH1_1910	964.116	0.0278121	0.184229	0.150964	0.880004	0.998832
gene-GBSCOH1_1911	135.162	-0.0100987	0.189166	-0.0533856	0.957425	0.998832
gene-GBSCOH1_1912	112.187	-0.0820603	0.214302	-0.382919	0.70178	0.998832
gene-GBSCOH1_1913	806.874	-0.00231441	0.156029	-0.0148332	0.988165	0.998832
gene-GBSCOH1_1914	49.3129	0.153522	0.409661	0.374755	0.707843	0.998832
gene-GBSCOH1_1916	1049.46	-0.0606119	0.354609	-0.170926	0.864282	0.998832
gene-GBSCOH1_1917	529.175	-0.0294522	0.37178	-0.0792195	0.936858	0.998832
gene-GBSCOH1_1918	126.007	-0.0519783	0.313341	-0.165884	0.868248	0.998832
gene-GBSCOH1_1919	34.3824	-0.717589	0.484275	-1.48178	0.138399	0.998832
gene-GBSCOH1_1920	1526.57	-0.244791	0.211219	-1.15894	0.24648	0.998832
gene-GBSCOH1_1921	4.81401	-0.344007	0.725481	-0.474178	0.635373	0.998832
gene-GBSCOH1_1922	453.054	0.032217	0.135352	0.238024	0.811862	0.998832
gene-GBSCOH1_1923	1211.62	0.235437	0.138917	1.69481	0.0901116	0.998832
gene-GBSCOH1_1924	3968.3	-0.332699	0.855898	-0.388713	0.697488	0.998832
gene-GBSCOH1_1925	3982.82	0.253044	0.625275	0.404693	0.685703	0.998832
gene-GBSCOH1_1926	4987.28	0.315899	0.664873	0.475127	0.634697	0.998832
gene-GBSCOH1_1927	176.358	-0.0391077	0.284813	-0.13731	0.890786	0.998832
gene-GBSCOH1_1928	246.494	-0.0031614	0.287255	-0.0110056	0.991219	0.998832
gene-GBSCOH1_1929	481.852	-0.139136	0.201231	-0.691427	0.489297	0.998832
gene-GBSCOH1_1930	1402.58	-0.0615206	0.129841	-0.473814	0.635632	0.998832
gene-GBSCOH1_1931	12971.9	0.0847395	0.121188	0.699241	0.484401	0.998832
gene-GBSCOH1_1932	2453.73	-1.00053	0.679165	-1.47317	0.140704	0.998832
gene-GBSCOH1_1933	13.4685	0.395536	0.575568	0.68721	0.49195	0.998832
gene-GBSCOH1_1934	79.9117	-0.0832436	0.230286	-0.361479	0.717741	0.998832
gene-GBSCOH1_1935	126.939	0.0199461	0.244471	0.0815888	0.934974	0.998832
gene-GBSCOH1_1936	8.77342	-0.557529	0.561349	-0.993195	0.320615	0.998832
gene-GBSCOH1_1937	1214.59	-0.045664	0.184291	-0.247782	0.804303	0.998832
gene-GBSCOH1_1938	829.116	-0.18625	0.24047	-0.774527	0.438619	0.998832
gene-GBSCOH1_1939	1.68959	-2.47294	1.43091	-1.72823	0.0839477	0.998832
gene-GBSCOH1_1940	4.92606	0.473216	0.754951	0.626817	0.530779	0.998832
gene-GBSCOH1_1941	3.32405	-0.694569	0.973597	-0.713405	0.475595	0.998832
gene-GBSCOH1_1942	1.3863	0.349972	1.37935	0.253723	0.799709	0.998832
gene-GBSCOH1_1943	3.03485	0.0790611	1.0045	0.0787072	0.937266	0.998832
gene-GBSCOH1_1944	15.541	0.543412	0.418388	1.29882	0.194004	0.998832
gene-GBSCOH1_1945	13.1997	0.259366	0.548087	0.47322	0.636056	0.998832
gene-GBSCOH1_1946	9.33944	0.318522	0.630623	0.505091	0.613495	0.998832
gene-GBSCOH1_1947	19.4417	-0.287222	0.477114	-0.601998	0.547176	0.998832
gene-GBSCOH1_1948	19.7042	-0.190052	0.434646	-0.437257	0.661925	0.998832
gene-GBSCOH1_1949	12.8968	0.0406203	0.445737	0.0911307	0.927389	0.998832
gene-GBSCOH1_1950	22.1073	0.179627	0.430718	0.417041	0.676648	0.998832
gene-GBSCOH1_1951	28.2577	0.262322	0.320497	0.818486	0.41308	0.998832
gene-GBSCOH1_1952	647.174	0.515762	0.310228	1.66252	0.0964077	0.998832
gene-GBSCOH1_1953	9.39168	0.357944	0.537978	0.665351	0.505826	0.998832
gene-GBSCOH1_1954	3.73031	0.0167985	1.02754	0.0163484	0.986956	0.998832
gene-GBSCOH1_1955	3.52917	-0.521007	0.955983	-0.544996	0.585756	0.998832
gene-GBSCOH1_1956	0.800782	2.21455	1.95575	1.13233	0.257497	0.998832
gene-GBSCOH1_1957	314.552	-0.0495454	0.197514	-0.250845	0.801934	0.998832
gene-GBSCOH1_1958	431.583	-0.0105217	0.233893	-0.0449853	0.964119	0.998832
gene-GBSCOH1_1959	222.132	-0.0128612	0.173801	-0.0739995	0.941011	0.998832
gene-GBSCOH1_1960	256.129	-0.0297142	0.25364	-0.117151	0.90674	0.998832
gene-GBSCOH1_1961	897.781	0.112674	0.239235	0.470975	0.637658	0.998832
gene-GBSCOH1_1962	1286.84	0.193655	0.22834	0.848099	0.396383	0.998832
gene-GBSCOH1_1963	6138.09	0.0260242	0.163855	0.158824	0.873807	0.998832
gene-GBSCOH1_1964	572.513	-0.0205065	0.175411	-0.116905	0.906935	0.998832
gene-GBSCOH1_1965	3252.92	0.116844	0.125426	0.931574	0.351557	0.998832
gene-GBSCOH1_1966	1194.42	0.119207	0.153706	0.77555	0.438015	0.998832
gene-GBSCOH1_1967	3973.73	-0.060316	0.241796	-0.24945	0.803013	0.998832
gene-GBSCOH1_1968	2156.26	0.0210583	0.225577	0.0933529	0.925623	0.998832
gene-GBSCOH1_1969	539.517	0.124391	0.253084	0.491503	0.62307	0.998832
gene-GBSCOH1_1970	1443.65	1.09178	0.783325	1.39377	0.163386	0.998832
gene-GBSCOH1_1971	588.476	0.188293	0.250963	0.75028	0.453086	0.998832
gene-GBSCOH1_1972	1472.01	0.291898	0.231543	1.26067	0.207429	0.998832
gene-GBSCOH1_1973	1108.37	-0.551559	0.236842	-2.32881	0.0198692	0.998832
gene-GBSCOH1_1974	49.8855	-0.669277	0.270154	-2.47739	0.0132346	0.998832
gene-GBSCOH1_1975	8.17964	0.301199	0.619298	0.486356	0.626715	0.998832
gene-GBSCOH1_1976	365.558	0.122719	0.161501	0.759865	0.447335	0.998832
gene-GBSCOH1_1977	346.299	-0.0825237	0.135472	-0.609158	0.542419	0.998832
gene-GBSCOH1_1978	3205.18	-0.419495	0.272281	-1.54067	0.123397	0.998832
gene-GBSCOH1_1979	1156.95	-0.166449	0.200747	-0.829148	0.40702	0.998832
gene-GBSCOH1_1980	812.634	-0.170018	0.177912	-0.955629	0.33926	0.998832
[truncated: 104 more rows]

## Sheet: COH1vs∆SagCOH1II_RMS_04
GeneID	Base mean	log2(FC)	StdErr	Wald-Stats	P-value	P-adj
gene-GBSCOH1_1162	1657.29	4.3672	0.100273	43.5531	0	0
gene-GBSCOH1_1161	1587.2	3.71812	0.234595	15.8491	1.42568e-56	1.47345e-53
gene-GBSCOH1_0041	1470.02	0.771265	0.0916212	8.41798	3.83046e-17	2.63919e-14
gene-GBSCOH1_1160	3974.06	0.482484	0.0987368	4.88657	1.02608e-06	0.000530227
gene-GBSCOH1_0001	3686.67	0.00147676	0.118732	0.0124377	0.990076	0.999664
gene-GBSCOH1_0002	6860.15	0.127697	0.107032	1.19307	0.232843	0.999664
gene-GBSCOH1_0003	544.165	-0.0967465	0.139469	-0.693679	0.487884	0.999664
gene-GBSCOH1_0004	270.016	0.037998	0.154939	0.245245	0.806266	0.999664
gene-GBSCOH1_0005	192.947	-0.0701458	0.153405	-0.457259	0.647485	0.999664
gene-GBSCOH1_0006	5364.61	0.0222818	0.0887341	0.251108	0.801731	0.999664
gene-GBSCOH1_0007	254.979	-0.159718	0.141662	-1.12746	0.259548	0.999664
gene-GBSCOH1_0008	3002.89	-0.0604977	0.0721495	-0.838505	0.401747	0.999664
gene-GBSCOH1_0009	433.378	-0.0267671	0.11724	-0.22831	0.819405	0.999664
gene-GBSCOH1_0010	527.779	-0.186185	0.148079	-1.25733	0.208632	0.999664
gene-GBSCOH1_0011	159.389	0.0509524	0.176387	0.288867	0.772683	0.999664
gene-GBSCOH1_0012	2423.76	-0.0592789	0.0896837	-0.660978	0.508626	0.999664
gene-GBSCOH1_0013	1764.99	-0.0632447	0.103916	-0.608616	0.542779	0.999664
gene-GBSCOH1_0014	2822.98	-0.0741467	0.0704336	-1.05272	0.29247	0.999664
gene-GBSCOH1_0015	23632.2	0.0118281	0.0880642	0.134313	0.893155	0.999664
gene-rrsA	146.165	-0.859238	0.421258	-2.03969	0.041381	0.999664
rna-HG939456.1:18087..18159	0.246193	0.0082774	3.53381	0.00234234	0.998131	0.999664
gene-rrlA	373.495	-0.874708	0.418224	-2.09148	0.0364849	0.999664
gene-rrfA	0.626567	-1.68636	3.18763	-0.529034	0.596782	0.999664
rna-HG939456.1:21410..21482	0.626567	-1.68636	3.18763	-0.529034	0.596782	0.999664
rna-HG939456.1:21485..21557	0.207502	-1.33655	3.52977	-0.378652	0.704946	0.999664
rna-HG939456.1:21734..21806	3.12958	-1.31761	1.36577	-0.96474	0.334675	0.999664
rna-HG939456.1:21840..21911	2.4769	-2.44667	1.3459	-1.81787	0.0690834	0.999664
rna-HG939456.1:21920..22004	0.859791	0.298517	2.06053	0.144874	0.884811	0.999664
rna-HG939456.1:22016..22089	1.39791	0.265895	1.22081	0.217803	0.827583	0.999664
rna-HG939456.1:22097..22170	0.262549	-1.48439	3.52445	-0.421171	0.673631	0.999664
gene-rrsB	0.957683	-0.381706	3.00642	-0.126964	0.898969	0.999664
gene-rrlB	1.05964	-2.57869	1.87329	-1.37656	0.16865	0.999664
rna-HG939456.1:27671..27742	2.32542	-3.03559	2.32213	-1.30724	0.191131	0.999664
rna-HG939456.1:27751..27835	2.43155	-1.07967	1.38545	-0.779293	0.435807	0.999664
rna-HG939456.1:27847..27920	1.31339	-0.879117	1.63467	-0.537795	0.590718	0.999664
rna-HG939456.1:27928..28001	1.6228	-2.36988	1.79531	-1.32004	0.186821	0.999664
rna-HG939456.1:28017..28090	19.2651	-1.52811	0.764136	-1.99978	0.0455238	0.999664
rna-HG939456.1:28110..28183	15.0495	-1.25806	0.895898	-1.40425	0.160244	0.999664
rna-HG939456.1:28299..28372	2.64484	-2.47579	1.49487	-1.65619	0.0976843	0.999664
rna-HG939456.1:28375..28447	6.88775	-1.29807	1.11965	-1.15935	0.246312	0.999664
rna-HG939456.1:28467..28537	10.3771	-1.23364	0.942508	-1.30889	0.190571	0.999664
rna-HG939456.1:28572..28645	5.92154	-1.22665	1.4229	-0.862074	0.388647	0.999664
rna-HG939456.1:28659..28746	5.05599	-1.24937	0.972259	-1.28502	0.198784	0.999664
gene-GBSCOH1_0016	35033.7	-0.00459384	0.114632	-0.0400745	0.968034	0.999664
gene-GBSCOH1_0017	5822.5	-0.0674407	0.119729	-0.563278	0.573245	0.999664
gene-GBSCOH1_0018	8869.27	0.0149777	0.121705	0.123066	0.902055	0.999664
gene-GBSCOH1_0019	6088.03	0.0284355	0.130761	0.217462	0.827849	0.999664
gene-GBSCOH1_0020	33.6272	0.175693	0.392521	0.447602	0.65444	0.999664
gene-GBSCOH1_0021	3938.37	-0.0212236	0.0660638	-0.321259	0.748014	0.999664
gene-GBSCOH1_0022	979.31	0.111708	0.117861	0.947793	0.343235	0.999664
gene-GBSCOH1_0023	104.081	-0.197179	0.386353	-0.51036	0.609799	0.999664
gene-GBSCOH1_0024	1854.92	-0.0666716	0.292461	-0.227968	0.819671	0.999664
gene-GBSCOH1_0025	1402.41	0.0488321	0.240525	0.203023	0.839117	0.999664
gene-GBSCOH1_0026	912.64	0.0557975	0.200813	0.277857	0.781122	0.999664
gene-GBSCOH1_0027	517.001	0.129684	0.231356	0.560537	0.575113	0.999664
gene-GBSCOH1_0028	848.818	-0.04152	0.227465	-0.182534	0.855164	0.999664
gene-GBSCOH1_0029	2539.51	0.0689233	0.204398	0.337202	0.735965	0.999664
gene-GBSCOH1_0030	37.8389	-0.00120745	0.374639	-0.00322298	0.997428	0.999664
gene-GBSCOH1_0031	2250.99	0.10234	0.111193	0.920378	0.357375	0.999664
gene-GBSCOH1_0032	27.4059	0.00236553	0.358839	0.00659217	0.99474	0.999664
gene-GBSCOH1_0033	47.4581	0.0695819	0.387352	0.179635	0.857439	0.999664
gene-GBSCOH1_0034	19.7093	0.0711483	0.431997	0.164696	0.869183	0.999664
gene-GBSCOH1_0035	17.2291	-0.121846	0.45641	-0.266966	0.789495	0.999664
gene-GBSCOH1_0036	8.03208	-0.435777	0.775015	-0.562282	0.573924	0.999664
gene-GBSCOH1_0037	18.2042	-0.799269	0.391896	-2.03949	0.0414008	0.999664
gene-GBSCOH1_0038	20.9822	0.0262991	0.324408	0.0810679	0.935388	0.999664
gene-GBSCOH1_0039	26.2437	0.287458	0.33175	0.866489	0.386222	0.999664
gene-GBSCOH1_0040	37.2803	0.0799448	0.284557	0.280945	0.778752	0.999664
gene-GBSCOH1_0042	146.84	-0.0803718	0.201806	-0.398263	0.690436	0.999664
gene-GBSCOH1_0043	89.2554	0.026788	0.258873	0.103479	0.917583	0.999664
gene-GBSCOH1_0044	286.636	-0.0626887	0.242301	-0.258723	0.795849	0.999664
gene-GBSCOH1_0045	635.013	-0.0750204	0.128695	-0.582931	0.55994	0.999664
gene-GBSCOH1_0046	767.249	0.0486717	0.0927189	0.524938	0.599626	0.999664
gene-GBSCOH1_0047	2856.02	0.062838	0.0810535	0.775265	0.438183	0.999664
gene-GBSCOH1_0048	819.992	-0.0518597	0.215783	-0.240333	0.810072	0.999664
gene-GBSCOH1_0049	2332.54	-0.126835	0.179519	-0.706527	0.479861	0.999664
gene-GBSCOH1_0050	997.871	-0.0468755	0.0991134	-0.472948	0.63625	0.999664
gene-GBSCOH1_0051	1076.65	-0.0794778	0.0800745	-0.992548	0.32093	0.999664
gene-GBSCOH1_0052	6685.02	-0.0487498	0.0855984	-0.569518	0.569005	0.999664
gene-GBSCOH1_0053	7216.01	0.0217035	0.547857	0.0396153	0.9684	0.999664
gene-GBSCOH1_0054	1008.36	0.132741	0.364313	0.36436	0.715589	0.999664
gene-GBSCOH1_0055	2099.35	-0.0570946	0.0885677	-0.644644	0.519158	0.999664
gene-GBSCOH1_0056	3434.35	0.0281125	0.0757773	0.370989	0.710646	0.999664
gene-GBSCOH1_0057	25194.1	-0.0581995	0.159668	-0.364502	0.715483	0.999664
gene-GBSCOH1_0058	39747	-0.0263685	0.14062	-0.187516	0.851256	0.999664
gene-GBSCOH1_0059	44817.1	-0.00567548	0.129721	-0.0437515	0.965102	0.999664
gene-GBSCOH1_0060	28662.9	0.0173654	0.128783	0.134842	0.892737	0.999664
gene-GBSCOH1_0061	81230	0.0386567	0.121959	0.316964	0.751271	0.999664
gene-GBSCOH1_0062	26480.7	0.104566	0.105461	0.991516	0.321434	0.999664
gene-GBSCOH1_0063	28973.1	0.0996382	0.114385	0.871074	0.383714	0.999664
gene-GBSCOH1_0064	66906.8	0.0870267	0.115314	0.754692	0.450434	0.999664
gene-GBSCOH1_0065	45504.5	0.0948459	0.119255	0.795319	0.426428	0.999664
gene-GBSCOH1_0066	23942.6	0.072597	0.122372	0.593246	0.553017	0.999664
gene-GBSCOH1_0067	27137.3	0.0850149	0.122678	0.692992	0.488315	0.999664
gene-GBSCOH1_0068	51848.2	0.0642173	0.132357	0.485182	0.627547	0.999664
gene-GBSCOH1_0069	35272.3	0.102554	0.122011	0.840532	0.40061	0.999664
gene-GBSCOH1_0070	68803.5	0.0794542	0.146862	0.541012	0.588499	0.999664
gene-GBSCOH1_0071	18715.1	0.0759762	0.119151	0.637647	0.523703	0.999664
gene-GBSCOH1_0072	52152.9	0.0602199	0.121466	0.495777	0.620052	0.999664
gene-GBSCOH1_0073	63850.5	0.112327	0.113697	0.987944	0.32318	0.999664
gene-GBSCOH1_0074	38369.2	0.0657656	0.119522	0.550241	0.582154	0.999664
gene-GBSCOH1_0075	60271.2	0.113611	0.125067	0.9084	0.363667	0.999664
gene-GBSCOH1_0076	21573.7	0.0492955	0.096219	0.512326	0.608423	0.999664
gene-GBSCOH1_0077	47248	0.0590177	0.119821	0.492549	0.622331	0.999664
gene-GBSCOH1_0078	153188	0.0593295	0.118523	0.500575	0.61667	0.999664
gene-GBSCOH1_0079	6039.78	0.0896107	0.106947	0.837897	0.402089	0.999664
gene-GBSCOH1_0080	16752.5	0.11158	0.132614	0.841388	0.400131	0.999664
gene-GBSCOH1_0081	5103.34	0.0997648	0.125005	0.798086	0.424821	0.999664
gene-GBSCOH1_0082	33397.2	0.150441	0.115527	1.30222	0.192843	0.999664
gene-GBSCOH1_0083	35541.3	0.131694	0.106092	1.24131	0.21449	0.999664
gene-GBSCOH1_0084	93424.4	0.106382	0.0946863	1.12352	0.261216	0.999664
gene-GBSCOH1_0085	44419.3	0.11146	0.0833463	1.33731	0.181121	0.999664
gene-rrsC	0.249616	0.0082774	3.53381	0.00234234	0.998131	0.999664
gene-rrlC	0.135114	-0.713061	3.53381	-0.201782	0.840087	0.999664
rna-HG939456.1:96935..97008	0.621686	-1.67849	2.12057	-0.791528	0.428636	0.999664
rna-HG939456.1:97019..97090	0.243746	-1.46049	3.52555	-0.414258	0.678685	0.999664
rna-HG939456.1:97104..97193	2.08075	-2.12963	1.98024	-1.07544	0.282179	0.999664
rna-HG939456.1:97204..97277	0.114502	0.729611	3.53381	0.206466	0.836427	0.999664
rna-HG939456.1:97364..97444	0.493362	-1.31492	2.6721	-0.492095	0.622652	0.999664
rna-HG939456.1:97451..97521	0.340126	-0.674535	2.91895	-0.231088	0.817246	0.999664
rna-HG939456.1:97536..97608	0.823978	-1.23234	2.05022	-0.601074	0.547791	0.999664
gene-GBSCOH1_0086	64.5496	0.0166979	0.314148	0.053153	0.95761	0.999664
gene-GBSCOH1_0087	46.037	-0.307887	0.27165	-1.13339	0.257049	0.999664
gene-GBSCOH1_0088	74.0843	0.150112	0.267597	0.560965	0.574822	0.999664
gene-GBSCOH1_0089	172.203	-0.0781857	0.175412	-0.445726	0.655795	0.999664
gene-GBSCOH1_0090	241.125	-0.0410189	0.175783	-0.23335	0.81549	0.999664
gene-GBSCOH1_0091	2697.35	0.0478772	0.0984339	0.486389	0.626691	0.999664
gene-GBSCOH1_0092	9.96761	0.252211	0.488788	0.515992	0.60586	0.999664
gene-GBSCOH1_0093	696.773	-0.044529	0.164768	-0.270252	0.786966	0.999664
gene-GBSCOH1_0094	1299.9	-0.00814202	0.117696	-0.0691783	0.944848	0.999664
gene-GBSCOH1_0095	1111.1	-0.0735638	0.0900234	-0.817164	0.413835	0.999664
gene-GBSCOH1_0096	3457.23	-0.016443	0.156786	-0.104876	0.916474	0.999664
gene-GBSCOH1_0097	2402.37	0.0279647	0.175559	0.159289	0.873441	0.999664
gene-GBSCOH1_0098	19098.2	0.0427445	0.173874	0.245836	0.80581	0.999664
gene-GBSCOH1_0099	4316.23	0.0487133	0.154442	0.315416	0.752446	0.999664
gene-GBSCOH1_0100	317.893	-0.00350306	0.116097	-0.0301736	0.975929	0.999664
gene-GBSCOH1_0101	801.721	-0.199593	0.20893	-0.955311	0.339421	0.999664
gene-GBSCOH1_0102	482.252	-0.299802	0.239022	-1.25429	0.209738	0.999664
gene-GBSCOH1_0103	243.598	-0.177617	0.374071	-0.474822	0.634914	0.999664
gene-GBSCOH1_0104	352.682	-0.120629	0.36846	-0.327386	0.743376	0.999664
gene-GBSCOH1_0105	455.291	-0.0175253	0.134072	-0.130716	0.896	0.999664
gene-GBSCOH1_0106	31343.6	0.0886728	0.0984329	0.900845	0.367671	0.999664
gene-GBSCOH1_0107	2120.42	-0.23386	0.236711	-0.987956	0.323174	0.999664
gene-GBSCOH1_0108	1888.58	-0.241501	0.197423	-1.22326	0.221231	0.999664
gene-GBSCOH1_0109	1258.36	-0.452196	0.342166	-1.32157	0.186312	0.999664
rna-HG939456.1:119802..119887	6.92933	-0.31942	0.961831	-0.332096	0.739817	0.999664
gene-GBSCOH1_0110	314.462	-0.297771	0.288107	-1.03354	0.301349	0.999664
gene-GBSCOH1_0111	2112.98	0.0779021	0.0952244	0.81809	0.413306	0.999664
gene-GBSCOH1_0112	2430.66	0.235946	0.171814	1.37326	0.169672	0.999664
gene-GBSCOH1_0113	4916.73	0.10779	0.14136	0.76252	0.445749	0.999664
gene-GBSCOH1_0114	28.4149	-0.33456	0.315069	-1.06186	0.288298	0.999664
gene-GBSCOH1_0115	4893.94	-0.0303787	0.0958459	-0.316953	0.751279	0.999664
gene-GBSCOH1_0116	154.929	-0.219034	0.343998	-0.636731	0.5243	0.999664
gene-GBSCOH1_0117	216.864	-0.0287071	0.265772	-0.108014	0.913985	0.999664
gene-GBSCOH1_0118	505.755	0.118635	0.375681	0.315787	0.752164	0.999664
gene-GBSCOH1_0119	210.638	0.308984	0.658334	0.469342	0.638825	0.999664
gene-GBSCOH1_0120	1302.04	0.483915	0.543762	0.889939	0.373499	0.999664
gene-GBSCOH1_0121	2308.98	0.33922	0.281494	1.20507	0.228177	0.999664
gene-GBSCOH1_0122	58.8129	0.0994841	0.209685	0.474445	0.635183	0.999664
gene-GBSCOH1_0123	38.4662	-0.057742	0.318669	-0.181197	0.856213	0.999664
gene-GBSCOH1_0124	432.427	0.0564856	0.0997175	0.566456	0.571084	0.999664
gene-GBSCOH1_0125	968.587	-0.0471024	0.113673	-0.414367	0.678605	0.999664
gene-GBSCOH1_0126	100.148	0.233564	0.231938	1.00701	0.313929	0.999664
gene-GBSCOH1_0127	87.6379	-0.0225151	0.241822	-0.0931059	0.925819	0.999664
gene-GBSCOH1_0128	58104.5	0.082135	0.123952	0.662635	0.507564	0.999664
gene-GBSCOH1_0129	3357.28	0.00479842	0.152321	0.031502	0.974869	0.999664
gene-GBSCOH1_0130	2681.69	0.0123785	0.206329	0.0599942	0.95216	0.999664
gene-GBSCOH1_0131	2555.61	0.0279265	0.105859	0.263808	0.791928	0.999664
gene-GBSCOH1_0132	18033.7	0.0793973	0.0946147	0.839165	0.401377	0.999664
gene-GBSCOH1_0133	4016.21	0.156834	0.179522	0.873618	0.382327	0.999664
gene-GBSCOH1_0134	43.4346	-0.235897	0.323885	-0.728334	0.466409	0.999664
gene-GBSCOH1_0135	234.808	-0.0103798	0.151616	-0.0684611	0.945419	0.999664
gene-GBSCOH1_0136	9262.55	0.0645338	0.0617498	1.04509	0.295984	0.999664
gene-GBSCOH1_0137	11456.2	0.0473772	0.0829947	0.570846	0.568104	0.999664
gene-GBSCOH1_0138	1822.32	-0.0202611	0.134861	-0.150237	0.880577	0.999664
gene-GBSCOH1_0139	2608.6	-0.041671	0.0799225	-0.521393	0.602093	0.999664
gene-GBSCOH1_0140	3680.04	-0.0603116	0.0892451	-0.675798	0.499169	0.999664
gene-GBSCOH1_0141	8983.48	-0.0358256	0.0899883	-0.398114	0.690546	0.999664
gene-GBSCOH1_0142	1434.49	0.138685	0.109475	1.26682	0.20522	0.999664
gene-GBSCOH1_0143	3469.39	0.162271	0.173944	0.932892	0.350876	0.999664
gene-GBSCOH1_0144	4271.36	-0.0034414	0.216279	-0.0159119	0.987305	0.999664
gene-GBSCOH1_0145	1456.91	0.120994	0.180796	0.669231	0.503348	0.999664
gene-GBSCOH1_0146	5305.5	0.130612	0.183659	0.711166	0.476981	0.999664
gene-GBSCOH1_0147	1180.09	0.0764612	0.142295	0.537344	0.59103	0.999664
gene-GBSCOH1_0148	768.367	-0.0609896	0.167542	-0.364024	0.71584	0.999664
gene-GBSCOH1_0149	28925.2	-0.0897242	0.10923	-0.821428	0.411403	0.999664
gene-GBSCOH1_0150	5998.1	-0.155752	0.0868186	-1.79399	0.0728149	0.999664
gene-GBSCOH1_0151	6347.8	-0.140348	0.0779864	-1.79964	0.071917	0.999664
gene-GBSCOH1_0152	8729.14	-0.151294	0.110103	-1.37412	0.169404	0.999664
gene-GBSCOH1_0153	7864.09	-0.0946925	0.108319	-0.874201	0.382009	0.999664
gene-GBSCOH1_0154	87.1925	-0.211601	0.333	-0.635438	0.525143	0.999664
gene-GBSCOH1_0155	539.117	-0.373732	0.169991	-2.19854	0.0279107	0.999664
gene-GBSCOH1_0156	1084.53	-0.175749	0.127775	-1.37546	0.16899	0.999664
gene-GBSCOH1_0157	1823.39	-0.185262	0.112067	-1.65314	0.0983028	0.999664
gene-GBSCOH1_0158	2516.4	-0.17268	0.153605	-1.12419	0.260935	0.999664
gene-GBSCOH1_0159	183.393	0.00533344	0.209375	0.0254732	0.979678	0.999664
gene-GBSCOH1_0160	5871.4	-0.0324904	0.0734226	-0.442512	0.658119	0.999664
gene-GBSCOH1_0161	7297.38	-0.00834751	0.0972139	-0.0858674	0.931572	0.999664
gene-GBSCOH1_0162	62109.8	-0.00908101	0.0994524	-0.0913102	0.927246	0.999664
gene-GBSCOH1_0163	85624.6	0.00718418	0.0810949	0.0885899	0.929408	0.999664
gene-GBSCOH1_0164	1102.23	0.260242	0.299707	0.868322	0.385218	0.999664
gene-GBSCOH1_0165	18.2955	-0.182272	0.405881	-0.449079	0.653375	0.999664
gene-GBSCOH1_0166	23.6099	0.250576	0.38994	0.6426	0.520484	0.999664
gene-GBSCOH1_0167	43.2064	-0.13421	0.268856	-0.499189	0.617646	0.999664
gene-GBSCOH1_0168	37.4086	-0.218324	0.30683	-0.711546	0.476746	0.999664
gene-GBSCOH1_0169	1445.82	-0.0709093	0.137046	-0.517411	0.604869	0.999664
gene-GBSCOH1_0170	7739.2	0.132545	0.155246	0.853777	0.393229	0.999664
gene-GBSCOH1_0171	66.4142	0.104995	0.230806	0.454907	0.649176	0.999664
gene-GBSCOH1_0172	65.9552	-0.239303	0.209056	-1.14468	0.252341	0.999664
gene-GBSCOH1_0173	271.966	0.0623848	0.154978	0.40254	0.687287	0.999664
gene-GBSCOH1_0174	914.94	0.0179935	0.103256	0.174261	0.861661	0.999664
gene-GBSCOH1_0175	1717.69	-0.00633518	0.138931	-0.0455995	0.963629	0.999664
gene-GBSCOH1_0176	1970.15	-0.0263692	0.130181	-0.202558	0.83948	0.999664
gene-GBSCOH1_0177	134.671	-0.325345	0.158616	-2.05115	0.0402523	0.999664
gene-GBSCOH1_0178	293.038	-0.124653	0.178584	-0.69801	0.485171	0.999664
gene-GBSCOH1_0179	752.426	-0.0697517	0.123677	-0.563985	0.572764	0.999664
gene-GBSCOH1_0180	1530.69	0.0585133	0.134128	0.436251	0.662654	0.999664
gene-GBSCOH1_0181	391.346	-0.119914	0.154145	-0.777933	0.436609	0.999664
gene-GBSCOH1_0182	27.0967	0.175823	0.436184	0.403093	0.68688	0.999664
gene-GBSCOH1_0183	410.468	0.0562819	0.163698	0.343815	0.730985	0.999664
gene-GBSCOH1_0184	1319.64	0.140956	0.195937	0.719391	0.4719	0.999664
gene-GBSCOH1_0185	582.43	0.129252	0.197199	0.655438	0.512186	0.999664
gene-GBSCOH1_0186	26.0977	0.135581	0.345964	0.391894	0.695137	0.999664
gene-GBSCOH1_0187	34.1131	0.411373	0.346595	1.1869	0.235267	0.999664
gene-GBSCOH1_0188	1068.83	0.210563	0.114299	1.84221	0.065445	0.999664
gene-GBSCOH1_0189	183.959	-0.137035	0.238011	-0.575752	0.564783	0.999664
gene-GBSCOH1_0190	118.742	-0.327776	0.275128	-1.19136	0.233513	0.999664
gene-GBSCOH1_0191	57.1664	-0.0939059	0.315649	-0.297501	0.766084	0.999664
gene-GBSCOH1_0192	72.6661	-0.327389	0.321454	-1.01846	0.308457	0.999664
gene-GBSCOH1_0193	936.417	0.251386	0.400955	0.62697	0.530679	0.999664
gene-GBSCOH1_0194	437.347	0.0548215	0.237663	0.230669	0.817572	0.999664
gene-GBSCOH1_0195	1548.39	0.0786537	0.341226	0.230503	0.817701	0.999664
gene-GBSCOH1_0196	71.5244	-0.239788	0.499878	-0.479693	0.631446	0.999664
gene-GBSCOH1_0197	302.534	-0.233044	0.340953	-0.68351	0.494285	0.999664
gene-GBSCOH1_0198	160.867	-0.255246	0.294443	-0.866879	0.386009	0.999664
gene-GBSCOH1_0199	172.693	-0.260235	0.213827	-1.21704	0.22359	0.999664
gene-GBSCOH1_0200	173.757	-0.192862	0.68328	-0.28226	0.777744	0.999664
gene-GBSCOH1_0201	9676.31	0.0284623	0.155828	0.182651	0.855072	0.999664
gene-GBSCOH1_0202	8379.83	-0.0705244	0.0844542	-0.835061	0.403684	0.999664
gene-GBSCOH1_0203	3719.3	-0.0538941	0.116574	-0.462316	0.643855	0.999664
gene-GBSCOH1_0204	3621.84	-0.063873	0.102389	-0.623829	0.53274	0.999664
gene-GBSCOH1_0205	577.084	-0.027966	0.13822	-0.20233	0.839659	0.999664
gene-GBSCOH1_0206	7543.05	-0.0389312	0.0817726	-0.47609	0.63401	0.999664
gene-GBSCOH1_0207	1801.66	-0.100028	0.104547	-0.956781	0.338678	0.999664
gene-GBSCOH1_0208	1318.26	-6.61446e-05	0.107606	-0.000614695	0.99951	0.999664
gene-GBSCOH1_0209	1036.37	-0.0581544	0.144471	-0.402533	0.687292	0.999664
gene-GBSCOH1_0210	4765.64	-0.0754403	0.101856	-0.740659	0.4589	0.999664
gene-GBSCOH1_0211	1037.79	0.077552	0.0892801	0.868637	0.385046	0.999664
gene-GBSCOH1_0212	364.592	-0.0878825	0.159428	-0.551235	0.581473	0.999664
gene-GBSCOH1_0213	33171.8	0.117631	0.128402	0.916116	0.359606	0.999664
gene-GBSCOH1_0214	24835.9	0.127896	0.118837	1.07623	0.281825	0.999664
gene-GBSCOH1_0215	1832.02	0.0800432	0.151269	0.529145	0.596705	0.999664
gene-GBSCOH1_0216	960.025	0.102764	0.166361	0.617718	0.536761	0.999664
gene-GBSCOH1_0217	19.3876	0.222538	0.391481	0.568451	0.569729	0.999664
gene-GBSCOH1_0218	60.7671	0.147296	0.25059	0.587797	0.556669	0.999664
gene-GBSCOH1_0219	25.6894	0.129605	0.332745	0.389503	0.696904	0.999664
gene-GBSCOH1_0220	35.514	0.0439206	0.316249	0.13888	0.889545	0.999664
gene-GBSCOH1_0221	423.256	-0.043952	0.10605	-0.414447	0.678547	0.999664
gene-GBSCOH1_0222	7547.01	-0.0274507	0.101809	-0.269629	0.787446	0.999664
gene-GBSCOH1_0223	8866.47	0.016824	0.099616	0.168889	0.865884	0.999664
gene-GBSCOH1_0224	4954.17	0.00995546	0.100847	0.0987189	0.921361	0.999664
gene-GBSCOH1_0225	52.0797	0.0236047	0.245426	0.0961783	0.923379	0.999664
gene-GBSCOH1_0226	259.426	-0.165121	0.151186	-1.09217	0.274758	0.999664
gene-GBSCOH1_0227	206.966	-0.163136	0.165252	-0.987193	0.323548	0.999664
gene-GBSCOH1_0228	5305.34	-0.0292212	0.169746	-0.172147	0.863322	0.999664
gene-GBSCOH1_0229	7436.34	-0.0445623	0.180762	-0.246525	0.805276	0.999664
gene-GBSCOH1_0230	3719.36	-0.0377175	0.166206	-0.226932	0.820477	0.999664
gene-GBSCOH1_0231	5311.06	-0.0341739	0.163879	-0.208531	0.834814	0.999664
gene-rrlE	0.843864	0.339162	1.82181	0.186167	0.852313	0.999664
gene-rrfE	0.256945	1.47017	3.52474	0.417099	0.676606	0.999664
rna-HG939456.1:259271..259343	0.243746	-1.46049	3.52555	-0.414258	0.678685	0.999664
rna-HG939456.1:259540..259611	0.139076	0.729611	3.53381	0.206466	0.836427	0.999664
rna-HG939456.1:259625..259714	0.121873	-0.713061	3.53381	-0.201782	0.840087	0.999664
rna-HG939456.1:259725..259798	0.140676	-0.713061	3.53381	-0.201782	0.840087	0.999664
rna-HG939456.1:259972..260042	0.135114	-0.713061	3.53381	-0.201782	0.840087	0.999664
rna-HG939456.1:260218..260301	3.09961	-0.773889	1.03007	-0.7513	0.452472	0.999664
gene-GBSCOH1_0232	375.467	0.0350369	0.164929	0.212436	0.831767	0.999664
gene-GBSCOH1_0233	2723.52	0.100322	0.154592	0.64895	0.516371	0.999664
gene-GBSCOH1_0234	565.26	0.271977	0.164392	1.65444	0.0980373	0.999664
gene-GBSCOH1_0235	1063.37	0.193565	0.188427	1.02727	0.304295	0.999664
gene-GBSCOH1_0236	1262.21	0.210459	0.24351	0.864273	0.387438	0.999664
gene-GBSCOH1_0237	866.331	0.10659	0.214346	0.49728	0.618992	0.999664
gene-GBSCOH1_0238	1834.19	0.176103	0.221593	0.794713	0.426781	0.999664
gene-GBSCOH1_0239	547.506	0.2254	0.107103	2.10452	0.035333	0.999664
gene-GBSCOH1_0240	309.573	0.157859	0.130964	1.20536	0.228064	0.999664
gene-GBSCOH1_0241	85.6982	0.158055	0.236277	0.668941	0.503533	0.999664
gene-GBSCOH1_0242	240.987	0.190069	0.174078	1.09186	0.274896	0.999664
gene-GBSCOH1_0243	382.41	0.0773549	0.115699	0.66859	0.503757	0.999664
gene-GBSCOH1_0244	232.116	0.043303	0.166658	0.259831	0.794994	0.999664
gene-GBSCOH1_0245	453.856	0.0658392	0.167192	0.393793	0.693734	0.999664
gene-GBSCOH1_0246	165.334	0.0721436	0.171904	0.419675	0.674723	0.999664
gene-GBSCOH1_0247	4056.69	0.040243	0.16716	0.240745	0.809752	0.999664
gene-GBSCOH1_0248	789.614	-0.104759	0.289522	-0.361834	0.717476	0.999664
gene-GBSCOH1_0249	63.1289	-0.224362	0.28888	-0.776661	0.437359	0.999664
gene-GBSCOH1_0250	3191.82	-0.00150272	0.134189	-0.0111985	0.991065	0.999664
gene-GBSCOH1_0251	1997.47	-0.0378251	0.120762	-0.313219	0.754114	0.999664
gene-GBSCOH1_0252	8927.47	-0.00745395	0.153717	-0.0484914	0.961325	0.999664
gene-GBSCOH1_0253	854.577	-0.000337796	0.126451	-0.00267135	0.997869	0.999664
gene-GBSCOH1_0254	28.7534	-0.140805	0.362741	-0.388169	0.697891	0.999664
gene-GBSCOH1_0255	758.591	0.0973856	0.280094	0.34769	0.728073	0.999664
gene-GBSCOH1_0256	306.031	-0.0161512	0.260851	-0.0619171	0.950629	0.999664
gene-GBSCOH1_0257	80.0239	-0.105276	0.279101	-0.377195	0.706028	0.999664
gene-GBSCOH1_0258	1801.91	0.136161	0.154986	0.878539	0.379651	0.999664
gene-GBSCOH1_0259	1295.99	-0.0185473	0.180627	-0.102683	0.918214	0.999664
gene-GBSCOH1_0260	13138.5	-0.0153716	0.130589	-0.11771	0.906297	0.999664
gene-GBSCOH1_0261	863.44	-0.0211144	0.0996997	-0.21178	0.832279	0.999664
gene-GBSCOH1_0262	3013.72	0.0495399	0.117796	0.420555	0.67408	0.999664
gene-GBSCOH1_0263	7674.93	0.0673768	0.0824322	0.817359	0.413723	0.999664
gene-GBSCOH1_0264	253.765	0.110881	0.188481	0.58829	0.556338	0.999664
gene-GBSCOH1_0265	492.53	0.0929307	0.144851	0.64156	0.521159	0.999664
gene-GBSCOH1_0266	1670.64	-0.0707142	0.0830754	-0.851205	0.394656	0.999664
gene-GBSCOH1_0267	4473.99	0.038121	0.0955358	0.399023	0.689876	0.999664
gene-GBSCOH1_0268	2694.77	-0.0450425	0.113216	-0.397846	0.690744	0.999664
gene-GBSCOH1_0269	630.341	-0.120225	0.0870276	-1.38146	0.167137	0.999664
gene-GBSCOH1_0270	6311.09	-0.0671506	0.0567113	-1.18408	0.236382	0.999664
gene-GBSCOH1_0271	2601.01	0.0142006	0.063209	0.22466	0.822244	0.999664
gene-GBSCOH1_0272	4473.07	-0.0252893	0.111676	-0.226453	0.820849	0.999664
gene-GBSCOH1_0273	20240.1	0.0265769	0.169741	0.156573	0.875581	0.999664
gene-GBSCOH1_0274	32163.7	0.0515214	0.154623	0.333206	0.738979	0.999664
gene-GBSCOH1_0275	26538.7	0.0559345	0.145365	0.384787	0.700395	0.999664
gene-GBSCOH1_0276	311.153	-0.155806	0.154287	-1.00985	0.312569	0.999664
gene-GBSCOH1_0277	2823.2	0.125388	0.122543	1.02322	0.306206	0.999664
gene-GBSCOH1_0278	4008.13	-0.0264321	0.0721047	-0.366579	0.713933	0.999664
gene-GBSCOH1_0279	3027.76	0.0242199	0.105541	0.229484	0.818493	0.999664
gene-GBSCOH1_0280	8194.79	0.0710963	0.128632	0.552712	0.580461	0.999664
gene-GBSCOH1_0281	12186.4	0.0905547	0.0694993	1.30296	0.192589	0.999664
gene-GBSCOH1_0282	2086.38	0.0464597	0.112468	0.413091	0.67954	0.999664
gene-GBSCOH1_0283	79.5298	-0.246797	0.234622	-1.05189	0.29285	0.999664
gene-GBSCOH1_0284	3947	-0.0648077	0.141578	-0.457751	0.647131	0.999664
gene-GBSCOH1_0285	3593.61	-0.0482098	0.10091	-0.477749	0.632829	0.999664
gene-GBSCOH1_0286	10792	0.0287779	0.0948294	0.30347	0.761532	0.999664
gene-GBSCOH1_0287	2701.07	0.0163208	0.0854947	0.190898	0.848605	0.999664
gene-GBSCOH1_0288	8594.4	0.0592171	0.0994187	0.595634	0.55142	0.999664
gene-GBSCOH1_0289	372.397	0.108873	0.142317	0.765004	0.444269	0.999664
gene-GBSCOH1_0290	231.304	0.0507412	0.207423	0.244626	0.806746	0.999664
gene-GBSCOH1_0291	1067.72	-0.0135337	0.0981994	-0.137819	0.890384	0.999664
gene-GBSCOH1_0292	876.215	-0.0987818	0.0888202	-1.11215	0.266072	0.999664
gene-GBSCOH1_0293	825.578	-0.135027	0.0925817	-1.45846	0.144714	0.999664
gene-GBSCOH1_0294	2611.94	-0.320627	0.269314	-1.19054	0.233836	0.999664
gene-GBSCOH1_0295	2194.62	-0.0808522	0.144343	-0.560139	0.575385	0.999664
gene-GBSCOH1_0296	2551.64	-0.0232922	0.0938236	-0.248255	0.803937	0.999664
gene-GBSCOH1_0297	1928.46	0.0470234	0.120508	0.390209	0.696382	0.999664
gene-GBSCOH1_0298	3063.28	0.0186511	0.10681	0.174618	0.86138	0.999664
gene-GBSCOH1_0299	3986.12	-0.0289499	0.064094	-0.451679	0.651501	0.999664
gene-GBSCOH1_0300	14839.6	0.00187771	0.096639	0.0194302	0.984498	0.999664
gene-GBSCOH1_0301	503.766	0.0141488	0.177415	0.0797496	0.936436	0.999664
gene-GBSCOH1_0302	1287.28	0.0235909	0.110428	0.213631	0.830834	0.999664
gene-GBSCOH1_0303	928.426	0.0919121	0.126117	0.728785	0.466133	0.999664
gene-GBSCOH1_0304	7445.7	0.0782886	0.080288	0.975097	0.329512	0.999664
gene-GBSCOH1_0305	1572.92	0.00600121	0.111344	0.0538979	0.957017	0.999664
gene-GBSCOH1_0306	531.433	0.0393073	0.143231	0.274432	0.783752	0.999664
gene-GBSCOH1_0307	1236.64	-0.0115561	0.0913211	-0.126544	0.899301	0.999664
gene-GBSCOH1_0308	1875.91	0.0622234	0.080975	0.768428	0.442233	0.999664
gene-GBSCOH1_0309	54.7663	-0.141408	0.299574	-0.47203	0.636906	0.999664
gene-GBSCOH1_0310	50.5075	0.43406	0.259781	1.67087	0.0947481	0.999664
gene-GBSCOH1_0311	303.096	0.193074	0.138577	1.39326	0.163541	0.999664
gene-GBSCOH1_0312	885.663	0.0458202	0.149831	0.305812	0.759747	0.999664
gene-GBSCOH1_0313	344.966	0.0284925	0.139981	0.203545	0.838709	0.999664
gene-GBSCOH1_0314	539.078	-0.167412	0.139922	-1.19646	0.231516	0.999664
gene-GBSCOH1_0315	42504.7	0.0905737	0.137252	0.659909	0.509312	0.999664
gene-GBSCOH1_0316	354.389	-0.112759	0.146324	-0.770607	0.44094	0.999664
gene-GBSCOH1_0317	53.6211	0.0844551	0.318009	0.265574	0.790567	0.999664
gene-GBSCOH1_0318	7.02975	-0.304869	0.631568	-0.482718	0.629296	0.999664
gene-GBSCOH1_0319	21299	0.299311	0.315638	0.948274	0.34299	0.999664
gene-rrsF	0.135114	-0.713061	3.53381	-0.201782	0.840087	0.999664
gene-rrlF	4.81078	1.36223	3.2674	0.416916	0.67674	0.999664
gene-rrfF	1.09686	-3.57511	3.41828	-1.04588	0.295616	0.999664
rna-HG939456.1:354845..354918	0.384422	-2.05614	3.48239	-0.590439	0.554896	0.999664
gene-GBSCOH1_0320	1220.6	-0.00816685	0.108436	-0.0753151	0.939964	0.999664
gene-GBSCOH1_0321	312.63	-0.310519	0.186776	-1.66252	0.096408	0.999664
gene-GBSCOH1_0322	26136.5	-0.00870366	0.101434	-0.085806	0.931621	0.999664
gene-GBSCOH1_0323	19868.6	-0.00828353	0.0877085	-0.0944438	0.924757	0.999664
gene-GBSCOH1_0324	48395.1	-0.00397055	0.0973963	-0.040767	0.967482	0.999664
gene-GBSCOH1_0325	9775.02	-0.000931612	0.14061	-0.00662552	0.994714	0.999664
gene-GBSCOH1_0326	24766.3	0.0572047	0.228091	0.250798	0.80197	0.999664
gene-GBSCOH1_0327	31388.4	0.023027	0.132622	0.173629	0.862157	0.999664
gene-GBSCOH1_0328	23117.1	0.0392576	0.130553	0.300702	0.763642	0.999664
gene-GBSCOH1_0329	44590.4	0.0698311	0.12357	0.565113	0.571997	0.999664
gene-GBSCOH1_0330	19286.3	0.0808126	0.122346	0.660525	0.508917	0.999664
gene-GBSCOH1_0331	12837.7	0.02276	0.126641	0.17972	0.857372	0.999664
gene-GBSCOH1_0332	45285.8	0.0160258	0.139675	0.114737	0.908654	0.999664
gene-GBSCOH1_0333	24435.3	-0.0332802	0.235039	-0.141594	0.887401	0.999664
gene-GBSCOH1_0334	14114.6	-0.0172858	0.504472	-0.0342651	0.972666	0.999664
gene-GBSCOH1_0335	925.948	-0.0865572	0.17096	-0.506301	0.612645	0.999664
gene-GBSCOH1_0336	4911.09	0.0326944	0.139157	0.234947	0.81425	0.999664
gene-GBSCOH1_0337	1344.53	0.116612	0.169677	0.687256	0.491921	0.999664
gene-GBSCOH1_0338	1244.31	-0.00535662	0.107407	-0.049872	0.960224	0.999664
gene-GBSCOH1_0339	21570	0.00138645	0.125263	0.0110683	0.991169	0.999664
gene-GBSCOH1_0340	18529.4	0.0227852	0.119365	0.190886	0.848615	0.999664
gene-GBSCOH1_0341	21892.5	0.0550545	0.148932	0.369662	0.711634	0.999664
gene-GBSCOH1_0342	890.877	-0.16604	0.156116	-1.06357	0.287524	0.999664
gene-GBSCOH1_0343	648.931	-0.121039	0.125891	-0.961458	0.336322	0.999664
gene-GBSCOH1_0344	967.595	-0.0510449	0.257248	-0.198427	0.842711	0.999664
gene-GBSCOH1_0345	813.041	-0.170426	0.184916	-0.921642	0.356715	0.999664
gene-GBSCOH1_0346	690.971	-0.155214	0.188366	-0.824005	0.409936	0.999664
gene-GBSCOH1_0347	1119.47	-0.116946	0.174512	-0.670135	0.502772	0.999664
gene-GBSCOH1_0348	4683.11	-0.0354709	0.0647234	-0.548038	0.583666	0.999664
gene-GBSCOH1_0349	584.86	0.0575844	0.121891	0.472424	0.636624	0.999664
gene-GBSCOH1_0350	860.952	0.0896156	0.0895253	1.00101	0.316822	0.999664
gene-GBSCOH1_0351	925.045	0.0720329	0.193542	0.372181	0.709758	0.999664
gene-GBSCOH1_0352	583.052	0.000438148	0.0972398	0.00450585	0.996405	0.999664
gene-GBSCOH1_0353	1243.93	0.0511068	0.106642	0.479237	0.63177	0.999664
gene-GBSCOH1_0354	2647.2	-0.0449282	0.123655	-0.363335	0.716354	0.999664
gene-GBSCOH1_0355	2171.46	-0.0237681	0.148798	-0.159734	0.873091	0.999664
rna-HG939456.1:386702..386789	35.1912	-0.916996	0.563377	-1.62768	0.103593	0.999664
gene-GBSCOH1_0356	2745.55	0.078798	0.0858063	0.918325	0.358449	0.999664
gene-GBSCOH1_0357	9987.86	0.00338091	0.0758042	0.0446005	0.964426	0.999664
gene-GBSCOH1_0358	2422.34	-0.000886736	0.0739889	-0.0119847	0.990438	0.999664
gene-GBSCOH1_0359	3061.66	0.0502612	0.0826354	0.608228	0.543036	0.999664
gene-GBSCOH1_0360	37746.5	0.0230917	0.0748867	0.308355	0.757812	0.999664
gene-GBSCOH1_0361	3424.91	0.0530598	0.106946	0.496138	0.619797	0.999664
gene-GBSCOH1_0362	280.209	-0.142191	0.225103	-0.631672	0.527601	0.999664
gene-GBSCOH1_0363	90.5217	0.0987948	0.223252	0.442527	0.658108	0.999664
gene-GBSCOH1_0364	603.626	-0.185156	0.161702	-1.14505	0.25219	0.999664
gene-GBSCOH1_0365	29.4208	0.0875334	0.33563	0.260803	0.794244	0.999664
gene-GBSCOH1_0366	457.176	0.0106554	0.166546	0.0639788	0.948987	0.999664
gene-GBSCOH1_0367	1028.87	-0.0964309	0.0964547	-0.999753	0.31743	0.999664
gene-GBSCOH1_0368	7593.73	0.0163579	0.107486	0.152187	0.879039	0.999664
gene-GBSCOH1_0369	1660.28	0.0613932	0.124404	0.493498	0.621661	0.999664
gene-GBSCOH1_0370	3452.62	-0.0262381	0.065684	-0.39946	0.689554	0.999664
gene-GBSCOH1_0371	80.7396	-0.0812434	0.245961	-0.33031	0.741166	0.999664
gene-GBSCOH1_0372	823.393	-0.0271022	0.122585	-0.221089	0.825023	0.999664
gene-GBSCOH1_0373	1617.35	0.00136418	0.101937	0.0133826	0.989323	0.999664
gene-GBSCOH1_0374	520.521	-0.0509605	0.151667	-0.336003	0.736869	0.999664
gene-GBSCOH1_0375	1434.58	-0.0146728	0.311354	-0.0471257	0.962413	0.999664
gene-GBSCOH1_0376	1019.31	-0.149741	0.111924	-1.33788	0.180935	0.999664
gene-GBSCOH1_0377	1952.15	-0.178816	0.127351	-1.40412	0.160283	0.999664
gene-GBSCOH1_0378	2171.17	-0.0368558	0.102048	-0.361162	0.717979	0.999664
gene-GBSCOH1_0379	1129.95	0.00555127	0.109752	0.05058	0.95966	0.999664
gene-GBSCOH1_0380	18507.4	0.057696	0.164837	0.350018	0.726325	0.999664
gene-GBSCOH1_0381	320.89	-0.114563	0.14077	-0.813826	0.415745	0.999664
gene-GBSCOH1_0382	365.159	-0.0586043	0.214212	-0.27358	0.784407	0.999664
gene-GBSCOH1_0383	3257.13	-0.078357	0.21446	-0.365369	0.714836	0.999664
gene-GBSCOH1_0384	4010.75	0.0479486	0.119631	0.400805	0.688564	0.999664
gene-GBSCOH1_0385	2317.98	-0.0574011	0.144182	-0.398115	0.690546	0.999664
gene-GBSCOH1_0386	650.44	-0.0873004	0.185738	-0.470019	0.638342	0.999664
gene-GBSCOH1_0387	2439.32	-0.0712444	0.106619	-0.668216	0.503996	0.999664
gene-GBSCOH1_0388	4224.7	0.0734136	0.108371	0.677428	0.498134	0.999664
gene-rrsG	0.519844	-1.4021	3.33305	-0.420665	0.674	0.999664
gene-rrlG	0.855672	0.263378	2.11907	0.124289	0.901086	0.999664
rna-HG939456.1:423872..423944	0.458009	2.3347	3.46617	0.673567	0.500587	0.999664
rna-HG939456.1:423947..424019	0.249616	0.0082774	3.53381	0.00234234	0.998131	0.999664
rna-HG939456.1:424022..424094	0.256987	-1.48439	3.52445	-0.421171	0.673631	0.999664
rna-HG939456.1:424104..424185	0.243746	-1.46049	3.52555	-0.414258	0.678685	0.999664
rna-HG939456.1:424196..424268	3.60766	-1.36311	1.26077	-1.08117	0.27962	0.999664
rna-HG939456.1:424296..424369	1.17369	-2.00152	2.37853	-0.841496	0.40007	0.999664
rna-HG939456.1:424380..424451	1.25824	-2.91645	2.22034	-1.31352	0.189009	0.999664
gene-GBSCOH1_0389	1818.73	-0.0267265	0.138877	-0.192447	0.847392	0.999664
gene-GBSCOH1_0390	315.442	-0.117016	0.147388	-0.793927	0.427238	0.999664
gene-GBSCOH1_0391	1224.02	-0.0290969	0.107241	-0.271323	0.786143	0.999664
gene-GBSCOH1_0392	346.56	0.0358354	0.134118	0.267193	0.78932	0.999664
gene-GBSCOH1_0393	223.712	-0.127556	0.133314	-0.956809	0.338664	0.999664
gene-GBSCOH1_0394	729.638	-0.0423152	0.202132	-0.209344	0.834179	0.999664
gene-GBSCOH1_0395	151.613	0.0329203	0.213455	0.154226	0.877432	0.999664
gene-GBSCOH1_0396	1659.96	0.00311856	0.218211	0.0142915	0.988597	0.999664
gene-GBSCOH1_0397	1207.81	-0.0291815	0.20564	-0.141905	0.887155	0.999664
gene-GBSCOH1_0398	224.886	0.0262566	0.283726	0.0925422	0.926267	0.999664
gene-GBSCOH1_0399	104.787	0.283862	0.288384	0.98432	0.324958	0.999664
gene-GBSCOH1_0400	1036.43	-0.0296587	0.300538	-0.0986856	0.921388	0.999664
gene-GBSCOH1_0401	2167.58	0.0573071	0.208177	0.275281	0.7831	0.999664
gene-GBSCOH1_0402	325.767	-0.0140685	0.255334	-0.0550986	0.95606	0.999664
gene-GBSCOH1_0403	105.961	0.0465347	0.288172	0.161482	0.871713	0.999664
gene-GBSCOH1_0404	19.4517	-0.0179912	0.471124	-0.0381877	0.969538	0.999664
gene-GBSCOH1_0405	228.277	0.0129254	0.212777	0.0607461	0.951561	0.999664
gene-GBSCOH1_0406	178.629	0.0144324	0.189932	0.0759873	0.939429	0.999664
gene-GBSCOH1_0407	151.928	-0.0332671	0.225268	-0.147677	0.882597	0.999664
gene-GBSCOH1_0408	148.384	0.186134	0.202127	0.920876	0.357115	0.999664
gene-GBSCOH1_0409	144.691	0.039472	0.139271	0.283419	0.776856	0.999664
gene-GBSCOH1_0410	409.487	0.0663473	0.118588	0.559475	0.575837	0.999664
gene-GBSCOH1_0411	283.177	-0.146919	0.128733	-1.14127	0.253757	0.999664
gene-GBSCOH1_0412	402.943	-0.00155323	0.132955	-0.0116824	0.990679	0.999664
gene-GBSCOH1_0413	2262.14	0.109815	0.203188	0.540459	0.588881	0.999664
gene-GBSCOH1_0414	705.677	0.036877	0.125137	0.294693	0.768229	0.999664
gene-GBSCOH1_0415	1190.32	3.7138e-05	0.0881167	0.000421464	0.999664	0.999664
gene-GBSCOH1_0416	505.733	0.0332221	0.11087	0.299648	0.764446	0.999664
gene-GBSCOH1_0417	340.887	0.0677569	0.12351	0.548593	0.583285	0.999664
gene-GBSCOH1_0418	287.615	0.0929051	0.146988	0.63206	0.527348	0.999664
gene-GBSCOH1_0419	414.422	0.0977789	0.155896	0.627204	0.530525	0.999664
gene-GBSCOH1_0420	242.159	0.0118702	0.183094	0.0648313	0.948308	0.999664
rna-HG939456.1:455057..455127	23.052	0.221017	0.339961	0.650127	0.51561	0.999664
gene-GBSCOH1_0421	1673.74	0.0919397	0.141003	0.652042	0.514374	0.999664
gene-GBSCOH1_0422	2959.59	0.153409	0.105996	1.44731	0.14781	0.999664
gene-GBSCOH1_0423	254.727	-0.000728758	0.122992	-0.00592525	0.995272	0.999664
gene-GBSCOH1_0424	935.792	-0.168632	0.194724	-0.866002	0.386489	0.999664
gene-GBSCOH1_0425	963.552	-0.140312	0.134401	-1.04398	0.296494	0.999664
gene-GBSCOH1_0426	1070.43	-0.136521	0.151227	-0.902756	0.366655	0.999664
gene-GBSCOH1_0427	849.092	-0.0420811	0.136831	-0.307541	0.758432	0.999664
gene-GBSCOH1_0428	8512.4	-0.0730864	0.123783	-0.590439	0.554896	0.999664
gene-GBSCOH1_0429	1081.78	0.0115092	0.11769	0.0977924	0.922097	0.999664
gene-GBSCOH1_0430	564.08	0.0620474	0.244988	0.253267	0.800062	0.999664
gene-GBSCOH1_0431	1265.9	0.0625708	0.149946	0.417288	0.676468	0.999664
gene-GBSCOH1_0432	1474.06	0.0457798	0.172204	0.265846	0.790358	0.999664
gene-GBSCOH1_0433	424.533	-0.0736836	0.142734	-0.516229	0.605695	0.999664
gene-GBSCOH1_0434	4004.93	-0.0542053	0.145211	-0.373286	0.708936	0.999664
gene-GBSCOH1_0435	398.182	-0.112636	0.138956	-0.810591	0.417601	0.999664
gene-GBSCOH1_0436	883.771	0.0250582	0.148879	0.168313	0.866337	0.999664
gene-GBSCOH1_0437	373.567	-0.106635	0.124792	-0.854503	0.392827	0.999664
gene-GBSCOH1_0438	675.552	-0.0439659	0.134773	-0.326221	0.744257	0.999664
gene-GBSCOH1_0439	1555.28	-0.0641794	0.14095	-0.455333	0.648869	0.999664
gene-GBSCOH1_0440	310.209	0.0503977	0.138573	0.363691	0.716089	0.999664
gene-GBSCOH1_0441	796.991	-0.14424	0.122615	-1.17636	0.239451	0.999664
gene-GBSCOH1_0442	2486.42	-0.0375001	0.0942431	-0.397908	0.690698	0.999664
gene-GBSCOH1_0443	918.207	0.000795145	0.139904	0.00568351	0.995465	0.999664
gene-GBSCOH1_0444	1426.16	-0.0673157	0.0737538	-0.912708	0.361396	0.999664
gene-GBSCOH1_0445	1871.61	-0.0277627	0.086358	-0.321484	0.747843	0.999664
gene-GBSCOH1_0446	482.976	-0.0970789	0.143741	-0.675376	0.499437	0.999664
gene-GBSCOH1_0447	32.3476	0.0157667	0.306415	0.0514554	0.958963	0.999664
gene-GBSCOH1_0448	78.1702	-0.342351	0.230873	-1.48286	0.138112	0.999664
gene-GBSCOH1_0449	18.8679	0.0870977	0.422956	0.205926	0.836849	0.999664
gene-GBSCOH1_0450	63.8631	-0.0814901	0.218281	-0.373326	0.708906	0.999664
gene-GBSCOH1_0451	95.8012	-0.160565	0.176907	-0.907624	0.364077	0.999664
gene-GBSCOH1_0452	453.166	0.17377	0.118592	1.46527	0.142847	0.999664
gene-GBSCOH1_0453	7.89636	0.0648359	0.59982	0.108092	0.913923	0.999664
gene-GBSCOH1_0454	120.248	-0.172256	0.186568	-0.923288	0.355857	0.999664
gene-GBSCOH1_0455	3050.6	0.019889	0.176761	0.112519	0.910412	0.999664
gene-GBSCOH1_0456	1148.05	0.0318595	0.195976	0.162568	0.870858	0.999664
gene-GBSCOH1_0457	22990.7	0.00317315	0.0848079	0.0374158	0.970154	0.999664
gene-GBSCOH1_0458	2289.83	0.0444232	0.0884418	0.502288	0.615465	0.999664
gene-GBSCOH1_0459	2375.38	0.0273895	0.0825608	0.33175	0.740078	0.999664
gene-GBSCOH1_0460	2446.53	0.0149378	0.0652534	0.22892	0.818931	0.999664
gene-GBSCOH1_0461	3039.96	0.0328998	0.0787482	0.417785	0.676104	0.999664
gene-GBSCOH1_0462	13767.4	0.037407	0.0870908	0.429517	0.667547	0.999664
gene-GBSCOH1_0463	18002.1	-0.00846333	0.0504334	-0.167812	0.866731	0.999664
gene-GBSCOH1_0464	9157.3	-0.0532296	0.0784825	-0.678235	0.497622	0.999664
gene-GBSCOH1_0465	7295.72	-0.0750069	0.0824814	-0.909379	0.36315	0.999664
gene-GBSCOH1_0466	2251.61	-0.0957404	0.115026	-0.83234	0.405217	0.999664
gene-GBSCOH1_0467	11407.6	-0.0845892	0.12834	-0.659101	0.509831	0.999664
gene-GBSCOH1_0468	16230.8	-0.00152027	0.08129	-0.0187017	0.985079	0.999664
gene-GBSCOH1_0469	19221.9	-0.0078828	0.0689429	-0.114338	0.90897	0.999664
gene-GBSCOH1_0470	1988.22	0.328612	0.166381	1.97506	0.0482616	0.999664
gene-GBSCOH1_0471	284.335	-0.13565	0.129619	-1.04653	0.295315	0.999664
gene-GBSCOH1_0472	14390.3	0.15592	0.253356	0.61542	0.538278	0.999664
gene-GBSCOH1_0473	223.664	-0.296609	0.313517	-0.946068	0.344114	0.999664
gene-GBSCOH1_0474	254.219	-0.0939997	0.232982	-0.403464	0.686607	0.999664
gene-GBSCOH1_0475	373.894	-0.08027	0.147935	-0.542602	0.587404	0.999664
gene-GBSCOH1_0476	3727.06	-0.0148617	0.127281	-0.116763	0.907048	0.999664
gene-GBSCOH1_0477	1083.53	0.0601172	0.13322	0.451264	0.651799	0.999664
gene-GBSCOH1_0478	1336.57	-0.0558647	0.0954754	-0.585121	0.558466	0.999664
gene-GBSCOH1_0479	3208.84	0.00361277	0.0934578	0.0386567	0.969164	0.999664
gene-GBSCOH1_0480	448.06	-0.10667	0.110046	-0.969325	0.332383	0.999664
gene-GBSCOH1_0481	2337.97	0.0185106	0.102716	0.180211	0.856987	0.999664
gene-GBSCOH1_0482	2112.05	0.0708912	0.107216	0.661199	0.508485	0.999664
gene-GBSCOH1_0483	1132.27	-0.0305947	0.110858	-0.275981	0.782563	0.999664
gene-GBSCOH1_0484	4445.18	-0.0663239	0.0871184	-0.761308	0.446473	0.999664
gene-GBSCOH1_0485	3791.73	-0.00986733	0.0560586	-0.176018	0.86028	0.999664
gene-GBSCOH1_0486	2263.53	-0.015976	0.0643526	-0.248257	0.803935	0.999664
gene-GBSCOH1_0487	1679.92	-0.0330502	0.0922103	-0.358422	0.720027	0.999664
gene-GBSCOH1_0488	7080.24	0.141172	0.12179	1.15914	0.246398	0.999664
gene-GBSCOH1_0489	86.4021	-0.275645	0.189782	-1.45243	0.146381	0.999664
gene-GBSCOH1_0490	2803.56	0.105182	0.218422	0.481551	0.630125	0.999664
gene-GBSCOH1_0491	6051.63	-0.0764123	0.111422	-0.68579	0.492845	0.999664
gene-GBSCOH1_0492	3874.02	0.0492414	0.144418	0.340965	0.73313	0.999664
gene-GBSCOH1_0493	4281.18	-0.0103787	0.0804008	-0.129087	0.897289	0.999664
gene-GBSCOH1_0494	2104.35	-0.065831	0.0768902	-0.856168	0.391905	0.999664
gene-GBSCOH1_0495	1121.09	-0.0408203	0.109361	-0.373262	0.708953	0.999664
gene-GBSCOH1_0496	580.054	-0.0719853	0.116612	-0.617308	0.537031	0.999664
gene-GBSCOH1_0497	23195	0.000439224	0.172262	0.00254975	0.997966	0.999664
gene-GBSCOH1_0498	233.565	0.0656677	0.169407	0.387632	0.698289	0.999664
gene-GBSCOH1_0499	185.813	-0.0954934	0.21897	-0.436103	0.662762	0.999664
gene-GBSCOH1_0500	1271.62	0.178959	0.193781	0.923514	0.355739	0.999664
gene-GBSCOH1_0501	1161.05	-0.00350003	0.166251	-0.0210527	0.983204	0.999664
gene-GBSCOH1_0502	4166.73	-0.0965671	0.0734445	-1.31483	0.188567	0.999664
gene-GBSCOH1_0503	3378.21	-0.0305121	0.079948	-0.38165	0.702721	0.999664
gene-GBSCOH1_0504	5834.84	-0.0586574	0.0751769	-0.780258	0.435239	0.999664
gene-GBSCOH1_0505	23.3597	-0.467915	0.322432	-1.4512	0.146723	0.999664
gene-GBSCOH1_0506	45.4157	0.156774	0.289403	0.541714	0.588015	0.999664
gene-GBSCOH1_0507	1261.19	-0.0450351	0.125715	-0.358231	0.720171	0.999664
gene-GBSCOH1_0508	902.225	-0.00975967	0.113053	-0.0863279	0.931206	0.999664
gene-GBSCOH1_0509	13968.7	0.192314	0.296939	0.647655	0.517208	0.999664
gene-GBSCOH1_0510	2082.3	-0.0962578	0.086747	-1.10964	0.267155	0.999664
gene-GBSCOH1_0511	3943.37	-0.142899	0.126799	-1.12697	0.259755	0.999664
gene-GBSCOH1_0512	7149.13	0.00773386	0.084939	0.0910519	0.927451	0.999664
gene-GBSCOH1_0513	1960.87	0.0386259	0.171989	0.224584	0.822303	0.999664
gene-GBSCOH1_0514	5241.19	0.0797095	0.172106	0.463142	0.643263	0.999664
gene-GBSCOH1_0515	263.806	0.109804	0.137234	0.800126	0.423638	0.999664
gene-GBSCOH1_0516	1897.81	0.00263428	0.0845958	0.0311396	0.975158	0.999664
gene-GBSCOH1_0517	2392.13	-0.0741931	0.0844511	-0.878533	0.379655	0.999664
gene-GBSCOH1_0518	1527.59	-0.0353026	0.0831036	-0.424802	0.670981	0.999664
gene-GBSCOH1_0519	3397.61	-0.013689	0.0795112	-0.172164	0.863308	0.999664
gene-GBSCOH1_0520	2646.15	0.307834	0.183262	1.67975	0.0930064	0.999664
gene-GBSCOH1_0521	9460.69	0.206201	0.14128	1.45951	0.144423	0.999664
gene-GBSCOH1_0522	1587.59	0.208047	0.169804	1.22522	0.220492	0.999664
gene-GBSCOH1_0523	533.183	0.00525449	0.231731	0.0226749	0.98191	0.999664
gene-GBSCOH1_0524	1726.8	0.0318735	0.197632	0.161277	0.871875	0.999664
gene-GBSCOH1_0525	367.384	-0.0319525	0.196779	-0.162378	0.871009	0.999664
gene-GBSCOH1_0526	1612.34	-0.0702859	0.16188	-0.434185	0.664154	0.999664
gene-GBSCOH1_0527	29515.2	-0.000881196	0.0968974	-0.00909411	0.992744	0.999664
gene-GBSCOH1_0528	301.518	-0.298212	0.277431	-1.0749	0.282417	0.999664
gene-GBSCOH1_0529	420.445	-0.210605	0.256555	-0.820896	0.411706	0.999664
gene-GBSCOH1_0530	227.653	-0.172414	0.221991	-0.776669	0.437354	0.999664
gene-GBSCOH1_0531	261.212	-0.0943238	0.158414	-0.595428	0.551558	0.999664
gene-GBSCOH1_0532	234.118	-0.0753779	0.141196	-0.533854	0.593442	0.999664
gene-GBSCOH1_0533	102.78	-0.0361422	0.167487	-0.215791	0.82915	0.999664
gene-GBSCOH1_0534	451.621	0.0683416	0.196964	0.346975	0.72861	0.999664
gene-GBSCOH1_0535	294.624	0.0980892	0.16721	0.586622	0.557458	0.999664
gene-GBSCOH1_0536	849.144	0.0777692	0.142928	0.544116	0.586362	0.999664
gene-GBSCOH1_0537	238.042	0.110848	0.156964	0.706204	0.480061	0.999664
gene-GBSCOH1_0538	623.454	0.0578517	0.139809	0.413792	0.679026	0.999664
gene-GBSCOH1_0539	601.928	-0.0366881	0.117682	-0.311756	0.755226	0.999664
gene-GBSCOH1_0540	602.771	-0.0172697	0.192071	-0.0899129	0.928356	0.999664
gene-GBSCOH1_0541	216.414	0.0554627	0.17598	0.315165	0.752636	0.999664
gene-GBSCOH1_0542	2002.87	-0.164967	0.18064	-0.913237	0.361118	0.999664
gene-GBSCOH1_0543	1233.6	-0.11275	0.134531	-0.838093	0.401978	0.999664
gene-GBSCOH1_0544	7470.05	-0.0202227	0.0787599	-0.256764	0.797361	0.999664
gene-GBSCOH1_0545	15614.6	0.0456278	0.0714399	0.638688	0.523026	0.999664
gene-GBSCOH1_0546	328.887	-0.0703043	0.238078	-0.2953	0.767765	0.999664
gene-GBSCOH1_0547	404.884	-0.100498	0.114142	-0.880464	0.378608	0.999664
gene-GBSCOH1_0548	504.041	-0.0859964	0.10254	-0.83866	0.40166	0.999664
gene-GBSCOH1_0549	88053.2	0.0349839	0.0901997	0.387849	0.698128	0.999664
gene-GBSCOH1_0550	1298.87	-0.0222627	0.199825	-0.111411	0.91129	0.999664
gene-GBSCOH1_0551	1602.72	-0.0113367	0.0923342	-0.122779	0.902282	0.999664
gene-GBSCOH1_0552	637.15	-0.0593414	0.112282	-0.528503	0.59715	0.999664
gene-GBSCOH1_0553	2607.26	0.00916048	0.0958905	0.0955306	0.923893	0.999664
gene-GBSCOH1_0554	1228.6	0.0218194	0.0823148	0.265073	0.790953	0.999664
gene-GBSCOH1_0555	213.756	0.0245448	0.12958	0.189419	0.849765	0.999664
gene-GBSCOH1_0556	2647.95	0.178738	0.153072	1.16767	0.242938	0.999664
gene-GBSCOH1_0557	1948.92	0.104414	0.205551	0.507973	0.611472	0.999664
gene-GBSCOH1_0558	31.2286	0.1817	0.364065	0.499088	0.617718	0.999664
gene-GBSCOH1_0559	50.4344	-0.101877	0.270508	-0.376616	0.706459	0.999664
gene-GBSCOH1_0560	431.094	0.0772101	0.169864	0.45454	0.64944	0.999664
gene-GBSCOH1_0561	1087.05	-0.103451	0.146917	-0.704146	0.481342	0.999664
gene-GBSCOH1_0562	675.889	-0.0149613	0.169618	-0.0882058	0.929713	0.999664
gene-GBSCOH1_0563	418.3	-0.034156	0.130886	-0.26096	0.794123	0.999664
gene-GBSCOH1_0564	237.425	-0.228343	0.215848	-1.05789	0.290105	0.999664
gene-GBSCOH1_0565	322.761	-0.0171205	0.212675	-0.0805008	0.935839	0.999664
gene-GBSCOH1_0566	942.828	-0.0246797	0.149925	-0.164613	0.869248	0.999664
gene-GBSCOH1_0567	3841.75	0.0090931	0.141971	0.0640491	0.948931	0.999664
gene-GBSCOH1_0568	1236.97	0.104864	0.130851	0.8014	0.4229	0.999664
gene-GBSCOH1_0569	378.197	0.0438076	0.141373	0.309872	0.756658	0.999664
gene-GBSCOH1_0570	455	-0.018933	0.148355	-0.127619	0.89845	0.999664
gene-GBSCOH1_0571	488.079	-0.0703189	0.179958	-0.390751	0.695981	0.999664
gene-GBSCOH1_0572	2117.1	0.0467107	0.158171	0.295318	0.767751	0.999664
gene-GBSCOH1_0573	470.63	0.0586127	0.191955	0.305345	0.760103	0.999664
gene-GBSCOH1_0574	45.26	-0.204543	0.267336	-0.765117	0.444202	0.999664
gene-GBSCOH1_0575	14.0056	0.686637	0.447318	1.53501	0.124782	0.999664
gene-GBSCOH1_0576	720.16	-0.018609	0.159085	-0.116975	0.90688	0.999664
gene-GBSCOH1_0577	578.739	0.0681589	0.155528	0.438243	0.66121	0.999664
gene-GBSCOH1_0578	1055.03	0.0404833	0.152947	0.264688	0.79125	0.999664
gene-GBSCOH1_0579	7.66046	-0.449243	0.751107	-0.598107	0.549768	0.999664
gene-GBSCOH1_0580	3686.09	0.00992965	0.165814	0.0598844	0.952248	0.999664
gene-GBSCOH1_0581	428.177	-0.140599	0.168317	-0.835323	0.403536	0.999664
gene-GBSCOH1_0582	866.883	-0.0864639	0.152722	-0.566153	0.57129	0.999664
gene-GBSCOH1_0583	685.727	0.0468684	0.175796	0.266607	0.789772	0.999664
gene-GBSCOH1_0584	511.4	0.0806683	0.185419	0.435058	0.66352	0.999664
gene-GBSCOH1_0585	360.18	0.128482	0.193853	0.66278	0.507471	0.999664
gene-GBSCOH1_0586	673.933	0.0561419	0.137002	0.40979	0.68196	0.999664
gene-GBSCOH1_0587	834.355	-0.0414698	0.178856	-0.231862	0.816645	0.999664
gene-GBSCOH1_0588	385.13	0.0874939	0.164812	0.530871	0.595508	0.999664
gene-GBSCOH1_0589	697.78	-0.017977	0.21786	-0.082516	0.934236	0.999664
gene-GBSCOH1_0590	2246.24	-0.00871484	0.224015	-0.038903	0.968968	0.999664
gene-GBSCOH1_0591	2615.76	-0.0199867	0.239637	-0.0834039	0.93353	0.999664
gene-GBSCOH1_0592	6201.88	-0.0119839	0.236789	-0.0506099	0.959636	0.999664
gene-GBSCOH1_0593	3049.47	0.0273377	0.235752	0.11596	0.907685	0.999664
gene-GBSCOH1_0594	8071.01	0.0199448	0.216215	0.0922451	0.926503	0.999664
gene-GBSCOH1_0595	4990.58	0.0351491	0.211488	0.166199	0.868	0.999664
gene-GBSCOH1_0596	1987.22	0.0483346	0.211585	0.228441	0.819303	0.999664
gene-GBSCOH1_0597	53.6929	0.123296	0.328073	0.37582	0.70705	0.999664
gene-GBSCOH1_0598	88.0227	-0.172276	0.261407	-0.659032	0.509875	0.999664
gene-GBSCOH1_0599	346.505	0.179163	0.19167	0.934749	0.349918	0.999664
gene-GBSCOH1_0600	39.4639	0.220273	0.269028	0.818773	0.412916	0.999664
gene-GBSCOH1_0601	292.025	0.120132	0.167781	0.716003	0.473989	0.999664
gene-GBSCOH1_0602	26.074	-0.00682929	0.324556	-0.021042	0.983212	0.999664
gene-GBSCOH1_0603	18.9534	0.122562	0.461576	0.265529	0.790602	0.999664
gene-GBSCOH1_0604	22.778	0.274674	0.361304	0.760229	0.447118	0.999664
gene-GBSCOH1_0605	8.13357	-0.360404	0.589173	-0.611712	0.540728	0.999664
gene-GBSCOH1_0606	11.5955	-0.0452577	0.452755	-0.0999608	0.920375	0.999664
gene-GBSCOH1_0607	85.3563	0.0495582	0.269449	0.183924	0.854073	0.999664
gene-GBSCOH1_0608	128.524	0.125435	0.175932	0.712976	0.475861	0.999664
gene-GBSCOH1_0609	96.1696	0.0486908	0.200551	0.242786	0.808171	0.999664
gene-GBSCOH1_0610	24.1491	-0.171163	0.373	-0.458883	0.646318	0.999664
gene-GBSCOH1_0611	47.3113	0.114905	0.260994	0.440259	0.659749	0.999664
gene-GBSCOH1_0612	76.7611	-0.1512	0.199718	-0.757067	0.44901	0.999664
gene-GBSCOH1_0613	1476.66	-0.0596187	0.130739	-0.456015	0.648379	0.999664
gene-GBSCOH1_0614	401.067	0.0252988	0.150949	0.167598	0.8669	0.999664
gene-GBSCOH1_0615	451.219	-0.0347529	0.167222	-0.207825	0.835365	0.999664
gene-GBSCOH1_0616	1542.06	0.199893	0.525873	0.380115	0.70386	0.999664
gene-GBSCOH1_0617	1700.83	0.279401	0.564141	0.495268	0.620411	0.999664
gene-GBSCOH1_0618	93.0924	-0.235273	0.212122	-1.10914	0.267371	0.999664
gene-GBSCOH1_0619	106.612	-0.0350783	0.251209	-0.139638	0.888946	0.999664
gene-GBSCOH1_0620	704.596	0.13113	0.110709	1.18445	0.236234	0.999664
gene-GBSCOH1_0621	311.904	0.0530352	0.195376	0.271451	0.786044	0.999664
gene-GBSCOH1_0622	241.319	-0.0176675	0.135073	-0.130799	0.895934	0.999664
gene-GBSCOH1_0623	22.1347	-0.349685	0.469307	-0.74511	0.456205	0.999664
gene-GBSCOH1_0624	25.5386	0.44402	0.324662	1.36764	0.171425	0.999664
gene-GBSCOH1_0625	335.57	-0.0397549	0.117881	-0.337246	0.735931	0.999664
gene-GBSCOH1_0626	922.615	0.0432083	0.101751	0.424647	0.671094	0.999664
gene-GBSCOH1_0627	87.2335	-0.224597	0.266093	-0.844055	0.398639	0.999664
gene-GBSCOH1_0628	123.714	-0.248508	0.253278	-0.981166	0.326511	0.999664
gene-GBSCOH1_0629	73.0168	-0.142776	0.225834	-0.632215	0.527246	0.999664
gene-GBSCOH1_0630	68.8946	0.0738536	0.230194	0.320832	0.748338	0.999664
gene-GBSCOH1_0631	52.5942	0.157545	0.232766	0.676839	0.498508	0.999664
gene-GBSCOH1_0632	224.976	-0.0205376	0.136964	-0.149949	0.880805	0.999664
gene-GBSCOH1_0633	3117.73	0.0225157	0.103419	0.217714	0.827652	0.999664
gene-GBSCOH1_0634	7121.66	0.100879	0.117047	0.861872	0.388758	0.999664
gene-GBSCOH1_0635	1584.01	0.0412179	0.0953247	0.432394	0.665455	0.999664
gene-GBSCOH1_0636	4544.39	0.0435841	0.0588014	0.741208	0.458567	0.999664
gene-GBSCOH1_0637	6945.65	0.064975	0.0752046	0.863977	0.3876	0.999664
gene-GBSCOH1_0638	10732.4	-0.00812939	0.10533	-0.0771803	0.93848	0.999664
gene-GBSCOH1_0639	82.5759	0.165174	0.332263	0.49712	0.619105	0.999664
gene-GBSCOH1_0640	737.894	0.0541462	0.119874	0.451693	0.65149	0.999664
gene-GBSCOH1_0641	4135.87	0.188196	0.274731	0.685019	0.493332	0.999664
gene-GBSCOH1_0642	1800.03	0.0366387	0.253447	0.144562	0.885057	0.999664
gene-GBSCOH1_0643	1806.27	0.00492471	0.19936	0.0247026	0.980292	0.999664
gene-GBSCOH1_0644	1643.71	-0.0281355	0.222689	-0.126344	0.899459	0.999664
gene-GBSCOH1_0645	1123.38	-0.0734616	0.185618	-0.395767	0.692277	0.999664
gene-GBSCOH1_0646	4053.57	0.0788797	0.0916086	0.861051	0.38921	0.999664
gene-GBSCOH1_0647	6077.74	0.0565263	0.0881976	0.640905	0.521584	0.999664
gene-GBSCOH1_0648	4011.53	0.0510843	0.0916316	0.557497	0.577188	0.999664
gene-GBSCOH1_0649	1380.07	-0.00705047	0.106252	-0.0663562	0.947094	0.999664
gene-GBSCOH1_0650	417.282	-0.140387	0.18204	-0.771186	0.440597	0.999664
gene-GBSCOH1_0651	5567.29	-0.0343978	0.109521	-0.314076	0.753463	0.999664
gene-GBSCOH1_0652	1260.13	-0.0247624	0.108899	-0.227388	0.820122	0.999664
gene-GBSCOH1_0653	1592.91	0.075521	0.117719	0.641535	0.521175	0.999664
gene-GBSCOH1_0654	5043.34	0.0463096	0.099403	0.465877	0.641303	0.999664
gene-GBSCOH1_0655	12.7953	-0.105711	0.51816	-0.204012	0.838344	0.999664
gene-GBSCOH1_0656	4070.28	0.0368735	0.118974	0.30993	0.756614	0.999664
gene-GBSCOH1_0657	3379.03	-0.0285489	0.0928619	-0.307434	0.758513	0.999664
gene-GBSCOH1_0658	8.06317	0.164694	0.583951	0.282034	0.777918	0.999664
gene-GBSCOH1_0659	247.311	0.177253	0.317259	0.558703	0.576364	0.999664
gene-GBSCOH1_0660	4788.6	-0.0168679	0.0782883	-0.215459	0.829409	0.999664
gene-GBSCOH1_0661	1425.7	-0.016801	0.094932	-0.176979	0.859525	0.999664
gene-GBSCOH1_0662	2053.27	-0.0972928	0.117587	-0.827414	0.408003	0.999664
gene-GBSCOH1_0663	7583.8	0.089712	0.19839	0.4522	0.651125	0.999664
gene-GBSCOH1_0664	5355.77	0.0718682	0.181175	0.396678	0.691605	0.999664
gene-GBSCOH1_0665	3244.33	0.112467	0.201777	0.557386	0.577264	0.999664
gene-GBSCOH1_0666	2444.79	0.0922824	0.20975	0.439963	0.659964	0.999664
gene-GBSCOH1_0667	1946.8	-0.134098	0.248802	-0.538974	0.589905	0.999664
gene-GBSCOH1_0668	958.232	-0.422387	0.293888	-1.43724	0.150651	0.999664
gene-GBSCOH1_0669	2767.91	-0.20606	0.226535	-0.909619	0.363024	0.999664
gene-GBSCOH1_0670	279.788	-0.251292	0.216195	-1.16234	0.245098	0.999664
gene-GBSCOH1_0671	279.856	-0.0302046	0.120349	-0.250975	0.801833	0.999664
gene-GBSCOH1_0672	1832.9	-0.0661683	0.104457	-0.633447	0.526442	0.999664
gene-GBSCOH1_0673	464.386	0.122307	0.278659	0.438914	0.660724	0.999664
gene-GBSCOH1_0674	224.696	0.366903	0.385263	0.952344	0.340922	0.999664
gene-GBSCOH1_0675	703.985	0.315042	0.274676	1.14696	0.251399	0.999664
gene-GBSCOH1_0676	437.39	0.41106	0.248854	1.65181	0.0985731	0.999664
gene-GBSCOH1_0677	8813.35	-0.0609192	0.121739	-0.500407	0.616788	0.999664
gene-GBSCOH1_0678	776.686	-0.299131	0.264468	-1.13107	0.258026	0.999664
gene-GBSCOH1_0679	1446.98	0.203471	0.171355	1.18743	0.235059	0.999664
gene-GBSCOH1_0680	923.76	0.189871	0.177222	1.07138	0.284001	0.999664
gene-GBSCOH1_0681	303.104	0.0715029	0.167026	0.428094	0.668583	0.999664
gene-GBSCOH1_0682	1398.32	-0.0619872	0.174314	-0.355606	0.722136	0.999664
gene-GBSCOH1_0683	228.341	-0.144727	0.173145	-0.835874	0.403226	0.999664
gene-GBSCOH1_0684	879.491	0.0409725	0.1595	0.256881	0.79727	0.999664
gene-GBSCOH1_0685	7910.44	-0.00452864	0.118113	-0.0383416	0.969415	0.999664
gene-GBSCOH1_0686	20055.9	0.00184069	0.0952836	0.019318	0.984587	0.999664
gene-GBSCOH1_0687	2789.82	-0.0555435	0.0901983	-0.615793	0.538031	0.999664
gene-GBSCOH1_0688	274849	0.103559	0.0946527	1.09409	0.273914	0.999664
gene-GBSCOH1_0689	18598.1	0.0441644	0.0841558	0.524793	0.599727	0.999664
gene-GBSCOH1_0690	21310.3	0.0670579	0.0753817	0.889578	0.373693	0.999664
gene-GBSCOH1_0691	5288.45	-0.00191879	0.102581	-0.018705	0.985076	0.999664
gene-GBSCOH1_0692	1962.83	-0.0378818	0.0602233	-0.629021	0.529335	0.999664
gene-GBSCOH1_0693	5503.74	-0.123729	0.114192	-1.08352	0.278578	0.999664
gene-GBSCOH1_0694	3511.55	0.0388614	0.0883227	0.439993	0.659942	0.999664
gene-GBSCOH1_0695	1444.53	0.289443	0.303667	0.953161	0.340509	0.999664
gene-GBSCOH1_0696	2700.02	0.017418	0.202756	0.0859065	0.931541	0.999664
gene-GBSCOH1_0697	1299.97	0.0374401	0.1887	0.19841	0.842724	0.999664
gene-GBSCOH1_0698	1518.71	0.0511599	0.193067	0.264985	0.791021	0.999664
gene-GBSCOH1_0699	4900.71	0.001185	0.133661	0.00886575	0.992926	0.999664
gene-GBSCOH1_0700	606.565	0.0153951	0.114825	0.134074	0.893344	0.999664
gene-GBSCOH1_0701	632.718	0.277103	0.348448	0.795249	0.426469	0.999664
gene-GBSCOH1_0702	708.236	0.421051	0.334941	1.25709	0.208722	0.999664
gene-GBSCOH1_0703	1007.34	0.403525	0.358067	1.12696	0.259761	0.999664
gene-GBSCOH1_0704	14548	0.0285812	0.158035	0.180854	0.856482	0.999664
gene-GBSCOH1_0705	299.768	0.078148	0.136464	0.572665	0.566872	0.999664
gene-GBSCOH1_0706	637.878	-0.0497981	0.110919	-0.448961	0.65346	0.999664
gene-GBSCOH1_0707	2063.67	-0.0432669	0.0890281	-0.485992	0.626973	0.999664
gene-GBSCOH1_0708	12.597	0.0897712	0.543804	0.16508	0.868881	0.999664
gene-GBSCOH1_0709	93.5698	-0.196869	0.196107	-1.00389	0.315433	0.999664
gene-GBSCOH1_0710	237.986	-0.127096	0.185033	-0.686881	0.492157	0.999664
gene-GBSCOH1_0711	441.231	-0.0840389	0.114905	-0.731375	0.46455	0.999664
gene-GBSCOH1_0712	421.703	0.0346818	0.162207	0.213812	0.830693	0.999664
gene-GBSCOH1_0713	151.879	0.182904	0.16303	1.12191	0.261902	0.999664
gene-GBSCOH1_0714	1273.84	-0.0970996	0.127635	-0.760761	0.4468	0.999664
gene-GBSCOH1_0715	10635.4	0.317861	0.276592	1.1492	0.250472	0.999664
gene-GBSCOH1_0716	229.834	0.121144	0.162495	0.745519	0.455958	0.999664
gene-GBSCOH1_0717	172.715	0.0810205	0.142665	0.567906	0.570099	0.999664
gene-GBSCOH1_0718	443.254	-0.0776158	0.118309	-0.656046	0.511795	0.999664
gene-GBSCOH1_0719	846.521	0.0677528	0.169555	0.399591	0.689458	0.999664
gene-GBSCOH1_0720	56.7972	0.0999579	0.247727	0.4035	0.68658	0.999664
gene-GBSCOH1_0721	161.622	0.078419	0.278003	0.28208	0.777882	0.999664
gene-GBSCOH1_0722	875.34	-0.198161	0.174737	-1.13405	0.256772	0.999664
gene-GBSCOH1_0723	1442.94	0.0856042	0.115751	0.739554	0.45957	0.999664
gene-GBSCOH1_0724	1812.16	0.0914136	0.111873	0.817116	0.413862	0.999664
gene-GBSCOH1_0725	827.507	0.181475	0.750785	0.241714	0.809002	0.999664
gene-GBSCOH1_0726	700.976	0.148363	0.234143	0.633642	0.526314	0.999664
gene-GBSCOH1_0727	565.392	0.0175952	0.193671	0.0908512	0.927611	0.999664
gene-GBSCOH1_0728	186.219	0.100699	0.141664	0.710832	0.477188	0.999664
gene-GBSCOH1_0729	1932.36	0.201747	0.179882	1.12155	0.262053	0.999664
gene-GBSCOH1_0730	36.0361	0.248328	0.264244	0.93977	0.347336	0.999664
gene-GBSCOH1_0731	5853.44	0.0314805	0.0700721	0.449258	0.653245	0.999664
gene-GBSCOH1_0732	578.927	-0.0854256	0.0969641	-0.881002	0.378317	0.999664
gene-GBSCOH1_0733	1116.59	0.0597246	0.0824446	0.724421	0.468807	0.999664
gene-GBSCOH1_0734	9170.91	0.124373	0.129103	0.963365	0.335364	0.999664
gene-GBSCOH1_0735	1723.56	-0.138838	0.103014	-1.34776	0.177737	0.999664
gene-GBSCOH1_0736	11261.6	-0.0629847	0.108247	-0.581863	0.560659	0.999664
gene-GBSCOH1_0737	723.123	-0.138462	0.0877285	-1.5783	0.114497	0.999664
gene-GBSCOH1_0738	610.978	-0.0592113	0.160614	-0.368655	0.712385	0.999664
gene-GBSCOH1_0739	40.9261	-0.0315838	0.289838	-0.10897	0.913226	0.999664
gene-GBSCOH1_0740	25.0194	-0.235142	0.431395	-0.545074	0.585703	0.999664
gene-GBSCOH1_0741	63.0579	-0.0513079	0.212821	-0.241085	0.80949	0.999664
gene-GBSCOH1_0742	570.376	0.0582606	0.376497	0.154744	0.877023	0.999664
gene-GBSCOH1_0743	8555.4	0.102314	0.126221	0.810598	0.417597	0.999664
gene-GBSCOH1_0744	13532.5	0.0857069	0.10677	0.802722	0.422136	0.999664
gene-GBSCOH1_0745	433.936	-0.0731521	0.207997	-0.351698	0.725065	0.999664
gene-GBSCOH1_0746	19677.8	0.0879189	0.130854	0.671888	0.501655	0.999664
gene-GBSCOH1_0747	84433.9	0.0610405	0.093735	0.651203	0.514915	0.999664
gene-GBSCOH1_0748	38614.2	0.0956735	0.134322	0.712272	0.476297	0.999664
gene-GBSCOH1_0749	3193.28	0.107116	0.0928816	1.15326	0.248804	0.999664
gene-GBSCOH1_0750	1549.46	-0.00110968	0.0754729	-0.014703	0.988269	0.999664
gene-GBSCOH1_0751	1689.76	-0.054004	0.201307	-0.268267	0.788494	0.999664
gene-GBSCOH1_0752	1219.19	-0.023797	0.0999919	-0.237989	0.81189	0.999664
gene-GBSCOH1_0753	5842.28	-0.0388653	0.0764039	-0.508683	0.610975	0.999664
gene-GBSCOH1_0754	132.089	-0.0844087	0.180149	-0.468551	0.639391	0.999664
gene-GBSCOH1_0755	818.97	-0.115359	0.161325	-0.715074	0.474563	0.999664
gene-GBSCOH1_0756	7302.32	-0.062286	0.0868053	-0.717537	0.473043	0.999664
gene-GBSCOH1_0757	218.816	0.274993	0.244615	1.12419	0.260933	0.999664
gene-GBSCOH1_0758	91.2386	0.0991488	0.234058	0.423608	0.671852	0.999664
gene-GBSCOH1_0759	2.42334	-0.618248	1.42644	-0.433421	0.664709	0.999664
gene-GBSCOH1_0760	42.1243	-0.832204	0.50069	-1.66211	0.0964899	0.999664
gene-GBSCOH1_0761	40.327	-0.226096	0.529114	-0.427309	0.669154	0.999664
gene-GBSCOH1_0762	104.616	-0.369957	0.51748	-0.714922	0.474658	0.999664
gene-GBSCOH1_0763	44.212	-0.571494	0.504141	-1.1336	0.256962	0.999664
gene-GBSCOH1_0764	51.6506	-0.260765	0.513527	-0.507791	0.6116	0.999664
gene-GBSCOH1_0765	72.4353	-0.199843	0.512061	-0.390273	0.696335	0.999664
gene-GBSCOH1_0766	81.9903	0.0554762	0.492354	0.112675	0.910288	0.999664
gene-GBSCOH1_0767	74.0331	-0.0911211	0.537731	-0.169455	0.865439	0.999664
gene-GBSCOH1_0768	2802.04	-0.154038	0.191344	-0.805032	0.420801	0.999664
gene-GBSCOH1_0769	613.563	-0.151704	0.115942	-1.30845	0.190721	0.999664
gene-GBSCOH1_0770	1853.42	-0.140316	0.0953146	-1.47213	0.140985	0.999664
gene-GBSCOH1_0771	2219.85	-0.0351023	0.0872639	-0.402255	0.687496	0.999664
gene-GBSCOH1_0772	2722.69	-0.0620492	0.0844597	-0.73466	0.462546	0.999664
gene-GBSCOH1_0773	70.6675	-0.221258	0.304758	-0.72601	0.467832	0.999664
gene-GBSCOH1_0774	2915.9	0.0603073	0.181199	0.332823	0.739268	0.999664
gene-GBSCOH1_0775	2781.83	0.00474713	0.0880468	0.053916	0.957002	0.999664
gene-GBSCOH1_0776	1769.3	-0.000136013	0.0819968	-0.00165876	0.998677	0.999664
gene-GBSCOH1_0777	5246.04	-0.0222722	0.0769293	-0.289515	0.772187	0.999664
gene-GBSCOH1_0778	3301.64	0.132524	0.278039	0.476637	0.63362	0.999664
gene-GBSCOH1_0779	913.06	-0.0298611	0.265011	-0.112679	0.910285	0.999664
gene-GBSCOH1_0780	245.289	-0.0543962	0.263964	-0.206074	0.836733	0.999664
gene-GBSCOH1_0781	436.891	-0.0872347	0.235504	-0.370416	0.711072	0.999664
gene-GBSCOH1_0782	774.834	-0.141517	0.188235	-0.751809	0.452166	0.999664
gene-GBSCOH1_0783	3608.81	0.0356304	0.133899	0.266098	0.790163	0.999664
gene-GBSCOH1_0784	13488.7	-0.0131807	0.115894	-0.11373	0.909452	0.999664
gene-GBSCOH1_0785	11384.4	0.0188329	0.130746	0.144042	0.885467	0.999664
gene-GBSCOH1_0786	11133	-0.00123457	0.141066	-0.00875173	0.993017	0.999664
gene-GBSCOH1_0787	36779.8	-0.00978064	0.131984	-0.0741046	0.940927	0.999664
gene-GBSCOH1_0788	22682.9	-0.020834	0.132926	-0.156734	0.875455	0.999664
gene-GBSCOH1_0789	45551.3	0.0186101	0.15691	0.118604	0.905589	0.999664
gene-GBSCOH1_0790	11376.1	0.0282422	0.123627	0.228447	0.819299	0.999664
gene-GBSCOH1_0791	109.461	-0.370563	0.175381	-2.1129	0.0346091	0.999664
gene-GBSCOH1_0792	6178.8	0.0421754	0.10361	0.407058	0.683965	0.999664
gene-GBSCOH1_0793	386.592	-0.0361828	0.165468	-0.218669	0.826908	0.999664
gene-GBSCOH1_0794	1270.97	0.0181719	0.106636	0.170409	0.864688	0.999664
gene-GBSCOH1_0795	2242.12	-0.0874399	0.13008	-0.6722	0.501457	0.999664
gene-GBSCOH1_0796	895.359	-0.0987443	0.120726	-0.817924	0.413401	0.999664
gene-GBSCOH1_0797	276.807	-0.0678638	0.169797	-0.399676	0.689395	0.999664
gene-GBSCOH1_0798	7775.14	-0.0657073	0.10745	-0.611515	0.540859	0.999664
gene-GBSCOH1_0799	307.496	-0.359554	0.211167	-1.7027	0.088624	0.999664
gene-GBSCOH1_0800	2997.33	0.0302964	0.103616	0.292392	0.769987	0.999664
gene-GBSCOH1_0801	6493.34	0.0707964	0.117355	0.603268	0.54633	0.999664
gene-GBSCOH1_0802	2039.11	0.0914852	0.139027	0.658041	0.510512	0.999664
gene-GBSCOH1_0803	2991.3	0.0187529	0.11628	0.161274	0.871878	0.999664
gene-GBSCOH1_0804	2315.11	-0.00818346	0.0752562	-0.108741	0.913408	0.999664
gene-GBSCOH1_0805	17524.2	0.290422	0.248489	1.16875	0.242505	0.999664
gene-GBSCOH1_0806	16141.2	0.249117	0.25819	0.964858	0.334616	0.999664
gene-GBSCOH1_0807	17708.6	0.162342	0.243167	0.667616	0.504378	0.999664
gene-GBSCOH1_0808	30858.6	0.156565	0.228717	0.684534	0.493638	0.999664
gene-GBSCOH1_0809	2730.03	0.0712031	0.169855	0.419199	0.675071	0.999664
gene-GBSCOH1_0810	1.11915	0.293936	1.52875	0.192273	0.847529	0.999664
gene-GBSCOH1_0811	2505.58	0.0166646	0.0888175	0.187628	0.851168	0.999664
gene-GBSCOH1_0812	2675.53	0.0200028	0.0953578	0.209766	0.833851	0.999664
gene-GBSCOH1_0813	1924.39	-0.0414355	0.100253	-0.413308	0.679381	0.999664
gene-GBSCOH1_0814	2291.46	0.0913725	0.111817	0.817161	0.413836	0.999664
gene-GBSCOH1_0815	6606.24	0.0872136	0.0861429	1.01243	0.311333	0.999664
gene-GBSCOH1_0816	105.097	-0.117967	0.25838	-0.456565	0.647984	0.999664
gene-GBSCOH1_0817	54.0549	-0.00162735	0.35686	-0.0045602	0.996361	0.999664
gene-GBSCOH1_0818	1343.93	-0.00586512	0.0871604	-0.0672911	0.94635	0.999664
gene-GBSCOH1_0819	877.017	0.00750218	0.10115	0.0741687	0.940876	0.999664
gene-GBSCOH1_0820	1440	0.0412114	0.0783514	0.525982	0.598901	0.999664
gene-GBSCOH1_0821	1228.69	0.0146771	0.102231	0.143567	0.885842	0.999664
gene-GBSCOH1_0822	5733.63	-0.00983744	0.071915	-0.136793	0.891195	0.999664
gene-GBSCOH1_0823	1583.89	-0.0147147	0.0867668	-0.169589	0.865333	0.999664
gene-GBSCOH1_0824	491.527	0.0633288	0.112772	0.561566	0.574412	0.999664
gene-GBSCOH1_0825	2108.25	0.0320858	0.107239	0.2992	0.764787	0.999664
gene-GBSCOH1_0826	72.0958	-0.336381	0.242736	-1.38579	0.165811	0.999664
gene-GBSCOH1_0827	3579.88	0.0171766	0.118517	0.144929	0.884767	0.999664
gene-GBSCOH1_0828	7139.43	0.0315097	0.0685722	0.459512	0.645867	0.999664
gene-GBSCOH1_0829	564.579	0.1482	0.137464	1.0781	0.280991	0.999664
gene-GBSCOH1_0830	658.412	-0.118521	0.127475	-0.929759	0.352496	0.999664
gene-GBSCOH1_0831	566.03	-0.0827566	0.0978824	-0.84547	0.397849	0.999664
gene-GBSCOH1_0832	730.073	-0.037297	0.121033	-0.308155	0.757964	0.999664
gene-GBSCOH1_0833	2219.65	0.0667382	0.170761	0.390828	0.695924	0.999664
gene-GBSCOH1_0834	751.896	-0.0131176	0.0924447	-0.141896	0.887162	0.999664
gene-GBSCOH1_0835	749.439	-0.475439	0.167035	-2.84634	0.00442249	0.999664
gene-GBSCOH1_0836	531.247	-0.148631	0.262217	-0.566826	0.570832	0.999664
gene-GBSCOH1_0837	3945.9	0.144042	0.167967	0.857562	0.391134	0.999664
gene-GBSCOH1_0838	3084.78	0.142189	0.163003	0.872311	0.383039	0.999664
gene-GBSCOH1_0839	1946.27	0.101956	0.137697	0.740437	0.459035	0.999664
gene-GBSCOH1_0840	2799.12	0.0149342	0.0905527	0.164923	0.869004	0.999664
gene-GBSCOH1_0841	21674.5	-0.036366	0.142245	-0.255658	0.798215	0.999664
gene-GBSCOH1_0842	46921.1	0.00977624	0.102294	0.0955705	0.923862	0.999664
gene-GBSCOH1_0843	1763.5	0.102888	0.0735717	1.39848	0.16197	0.999664
gene-GBSCOH1_0844	8367.5	0.0400733	0.179839	0.222828	0.823669	0.999664
gene-GBSCOH1_0845	319.498	-0.0790338	0.268565	-0.294281	0.768543	0.999664
gene-GBSCOH1_0846	642.79	-0.34041	0.183415	-1.85595	0.0634601	0.999664
gene-GBSCOH1_0847	1229.22	-0.108248	0.157224	-0.688491	0.491144	0.999664
gene-GBSCOH1_0848	1727.09	-0.222547	0.157012	-1.41738	0.156371	0.999664
gene-GBSCOH1_0849	1979.67	0.0275531	0.189176	0.145648	0.884199	0.999664
gene-GBSCOH1_0850	837.401	-0.0742216	0.139383	-0.532501	0.594379	0.999664
gene-GBSCOH1_0851	784.039	-0.00348547	0.186152	-0.0187237	0.985061	0.999664
gene-GBSCOH1_0852	1448.95	-0.0493799	0.16862	-0.292847	0.769639	0.999664
gene-GBSCOH1_0853	10515.6	0.113329	0.161792	0.70046	0.48364	0.999664
gene-GBSCOH1_0854	4730.04	-0.0399713	0.185869	-0.215051	0.829727	0.999664
gene-GBSCOH1_0855	5135.04	0.0234797	0.14185	0.165524	0.868531	0.999664
gene-GBSCOH1_0856	5184.84	0.0403018	0.146594	0.274921	0.783377	0.999664
gene-GBSCOH1_0857	13761.4	0.0926654	0.120124	0.771415	0.440461	0.999664
gene-GBSCOH1_0858	28618.1	0.039936	0.124047	0.321942	0.747497	0.999664
gene-GBSCOH1_0859	10330.7	0.0123613	0.0691314	0.178809	0.858088	0.999664
gene-GBSCOH1_0860	4776.3	0.0505705	0.0880459	0.574365	0.565721	0.999664
gene-GBSCOH1_0861	2113.3	0.0291661	0.0624308	0.467175	0.640374	0.999664
gene-GBSCOH1_0862	2149.62	-0.0607765	0.151648	-0.400773	0.688587	0.999664
gene-GBSCOH1_0863	2697.93	0.110448	0.153981	0.717282	0.4732	0.999664
gene-GBSCOH1_0864	3.75969	-0.134097	0.952966	-0.140716	0.888094	0.999664
gene-GBSCOH1_0865	2.56207	-0.321518	1.1376	-0.282629	0.777461	0.999664
gene-GBSCOH1_0866	7.7865	0.0297997	0.615175	0.048441	0.961365	0.999664
gene-GBSCOH1_0867	8.21924	0.147486	0.648045	0.227586	0.819968	0.999664
gene-GBSCOH1_0868	24.6024	-0.0832932	0.432089	-0.192769	0.84714	0.999664
gene-GBSCOH1_0869	4.31674	0.605001	0.840222	0.720049	0.471495	0.999664
gene-GBSCOH1_0870	3.38168	-1.02571	0.952658	-1.07669	0.281621	0.999664
gene-GBSCOH1_0871	149.386	0.04651	0.151717	0.306559	0.759179	0.999664
gene-GBSCOH1_0872	7.83125	-0.514602	0.556888	-0.924068	0.355451	0.999664
gene-GBSCOH1_0873	158.652	0.00538412	0.168104	0.0320284	0.974449	0.999664
gene-GBSCOH1_0874	3.51089	1.10468	0.806927	1.36899	0.171002	0.999664
gene-GBSCOH1_0875	7.75882	0.123876	0.54198	0.228563	0.819209	0.999664
gene-GBSCOH1_0876	1.83229	-2.1243	1.73859	-1.22185	0.221765	0.999664
gene-GBSCOH1_0877	1.61394	-0.230646	1.89019	-0.122023	0.902881	0.999664
gene-GBSCOH1_0878	0.727188	0.794262	2.47268	0.321215	0.748048	0.999664
gene-GBSCOH1_0879	1512.77	-0.022609	0.160678	-0.14071	0.888099	0.999664
gene-GBSCOH1_0880	56.1639	0.132603	0.268561	0.493755	0.621479	0.999664
gene-GBSCOH1_0881	52.3824	-0.511295	0.232066	-2.20323	0.0275786	0.999664
gene-GBSCOH1_0882	24.2429	-0.0820071	0.368095	-0.222788	0.823701	0.999664
gene-GBSCOH1_0883	90.3757	0.0188155	0.188795	0.0996606	0.920614	0.999664
gene-GBSCOH1_0884	499.657	0.0900903	0.103672	0.868993	0.384851	0.999664
gene-GBSCOH1_0885	11363.1	-0.0177605	0.0657007	-0.270324	0.786911	0.999664
gene-GBSCOH1_0886	681.157	-0.00333706	0.117407	-0.0284229	0.977325	0.999664
gene-GBSCOH1_0887	5773.26	0.0256147	0.062879	0.407365	0.68374	0.999664
gene-GBSCOH1_0888	1091.72	-0.0452586	0.106663	-0.424314	0.671337	0.999664
gene-GBSCOH1_0889	1878.7	0.0991593	0.10204	0.971772	0.331164	0.999664
gene-GBSCOH1_0890	769.597	0.0226804	0.231619	0.097921	0.921995	0.999664
gene-GBSCOH1_0891	1308.09	0.0464391	0.209595	0.221566	0.824652	0.999664
gene-GBSCOH1_0892	148.927	0.0298832	0.193439	0.154484	0.877228	0.999664
gene-GBSCOH1_0893	230.304	-0.0515514	0.137629	-0.374568	0.707982	0.999664
gene-GBSCOH1_0894	823.617	0.0568702	0.0897761	0.633467	0.526429	0.999664
gene-GBSCOH1_0895	484.811	-0.0840766	0.122158	-0.688261	0.491289	0.999664
gene-GBSCOH1_0896	700.728	-0.0448724	0.0987945	-0.4542	0.649685	0.999664
gene-GBSCOH1_0897	586.518	-0.039222	0.127948	-0.306546	0.759189	0.999664
gene-GBSCOH1_0898	369.406	-0.0868827	0.108152	-0.803339	0.421779	0.999664
gene-GBSCOH1_0899	279.135	0.09653	0.12367	0.780547	0.435069	0.999664
gene-GBSCOH1_0900	233.254	0.00649914	0.124617	0.0521528	0.958407	0.999664
gene-GBSCOH1_0901	4665.61	-0.00693524	0.0698083	-0.0993468	0.920863	0.999664
gene-GBSCOH1_0902	370.373	-0.216023	0.209075	-1.03323	0.301494	0.999664
gene-GBSCOH1_0903	3827.98	0.0290698	0.129823	0.22392	0.82282	0.999664
gene-GBSCOH1_0904	1316.68	-0.0393724	0.111261	-0.353875	0.723432	0.999664
gene-GBSCOH1_0905	14751.5	0.0109836	0.0821552	0.133693	0.893645	0.999664
gene-GBSCOH1_0906	3961.35	0.112954	0.0973264	1.16057	0.245818	0.999664
gene-GBSCOH1_0907	3872.11	0.051894	0.100524	0.516237	0.605689	0.999664
gene-GBSCOH1_0908	3514.36	0.119273	0.0918087	1.29915	0.193892	0.999664
gene-GBSCOH1_0909	2974.15	0.0297096	0.0788934	0.376578	0.706487	0.999664
gene-GBSCOH1_0910	2527.46	0.0283668	0.107126	0.264799	0.791164	0.999664
gene-GBSCOH1_0911	1540.8	-0.0529174	0.1383	-0.382628	0.701995	0.999664
gene-GBSCOH1_0912	831.658	0.000956325	0.139633	0.00684883	0.994535	0.999664
gene-GBSCOH1_0913	3482.6	-0.0661071	0.136774	-0.483331	0.628861	0.999664
gene-GBSCOH1_0914	1169.45	-0.0656855	0.110426	-0.594835	0.551954	0.999664
gene-GBSCOH1_0915	1798.75	-0.0393707	0.097842	-0.402391	0.687396	0.999664
gene-GBSCOH1_0916	1959.8	0.00645635	0.14512	0.0444897	0.964514	0.999664
gene-GBSCOH1_0917	1118.5	-0.0307276	0.130585	-0.235307	0.81397	0.999664
gene-GBSCOH1_0918	929.27	0.00590906	0.0806915	0.0732303	0.941623	0.999664
gene-GBSCOH1_0919	2224.28	0.000358422	0.0956864	0.0037458	0.997011	0.999664
gene-GBSCOH1_0920	903.168	0.0946773	0.103484	0.914898	0.360245	0.999664
gene-GBSCOH1_0921	526.042	-0.231681	0.265732	-0.87186	0.383284	0.999664
gene-GBSCOH1_0922	1597.45	-0.170302	0.176348	-0.965714	0.334187	0.999664
gene-GBSCOH1_0923	707.758	-0.0190901	0.139518	-0.136829	0.891166	0.999664
gene-GBSCOH1_0924	7210.55	0.0505633	0.0748574	0.675462	0.499382	0.999664
gene-GBSCOH1_0925	24.3216	0.204279	0.393895	0.518614	0.60403	0.999664
gene-GBSCOH1_0926	2171.01	0.0437153	0.0851018	0.513683	0.607474	0.999664
gene-GBSCOH1_0927	1270.42	-0.0555814	0.0994911	-0.558658	0.576395	0.999664
gene-GBSCOH1_0928	1495.18	-0.0346335	0.129171	-0.268122	0.788605	0.999664
gene-GBSCOH1_0929	1714.37	-0.0805467	0.127179	-0.633331	0.526518	0.999664
gene-GBSCOH1_0930	1140.91	0.0407076	0.118643	0.343111	0.731515	0.999664
gene-GBSCOH1_0931	1554.97	-0.00159737	0.116846	-0.0136708	0.989093	0.999664
gene-GBSCOH1_0932	1396	-0.0380895	0.115667	-0.329305	0.741925	0.999664
gene-GBSCOH1_0933	272.139	0.128594	0.322724	0.398464	0.690288	0.999664
gene-GBSCOH1_0934	2173.87	-0.0536234	0.303923	-0.176437	0.85995	0.999664
gene-GBSCOH1_0935	402.076	-0.0243847	0.155158	-0.15716	0.875118	0.999664
gene-GBSCOH1_0936	1239.85	-0.0274734	0.107921	-0.254569	0.799056	0.999664
gene-GBSCOH1_0937	191.26	-0.221736	0.200771	-1.10442	0.269409	0.999664
gene-GBSCOH1_0938	115.977	-0.00651086	0.268139	-0.0242817	0.980628	0.999664
gene-GBSCOH1_0939	169.86	-0.103056	0.182849	-0.563611	0.573019	0.999664
gene-GBSCOH1_0940	87.8938	-0.0224986	0.351152	-0.0640706	0.948914	0.999664
gene-GBSCOH1_0941	26.9498	-0.5057	0.420118	-1.20371	0.228701	0.999664
gene-GBSCOH1_0942	128.716	-0.214697	0.267821	-0.801646	0.422758	0.999664
gene-GBSCOH1_0943	1291.87	-0.0160369	0.131113	-0.122313	0.902651	0.999664
gene-GBSCOH1_0944	1016.74	0.14815	0.161992	0.914553	0.360426	0.999664
gene-GBSCOH1_0945	5013.36	0.0579841	0.145713	0.397935	0.690678	0.999664
gene-GBSCOH1_0946	848.501	0.0927756	0.153468	0.604526	0.545494	0.999664
gene-GBSCOH1_0947	106.439	0.0103491	0.285441	0.0362567	0.971078	0.999664
gene-GBSCOH1_0948	229.278	0.0910205	0.180487	0.504305	0.614047	0.999664
gene-GBSCOH1_0949	1794.39	0.0583322	0.130761	0.446096	0.655528	0.999664
gene-GBSCOH1_0950	246.079	0.240466	0.141893	1.6947	0.0901318	0.999664
gene-GBSCOH1_0951	138.17	0.163497	0.241597	0.676732	0.498576	0.999664
gene-GBSCOH1_0952	725.994	-0.0138116	0.118771	-0.116288	0.907424	0.999664
gene-GBSCOH1_0953	130.379	0.0710478	0.183601	0.386969	0.698779	0.999664
gene-GBSCOH1_0954	86.3843	0.0945587	0.179617	0.526446	0.598578	0.999664
gene-GBSCOH1_0955	883.924	0.00897006	0.0944105	0.0950112	0.924306	0.999664
gene-GBSCOH1_0956	282.608	0.0378741	0.182583	0.207435	0.83567	0.999664
gene-GBSCOH1_0957	232.148	-0.157569	0.18225	-0.864575	0.387272	0.999664
gene-GBSCOH1_0958	4358.28	-0.0293172	0.059791	-0.490327	0.623902	0.999664
gene-GBSCOH1_0959	3235.33	-0.0596007	0.0783697	-0.760508	0.446951	0.999664
gene-GBSCOH1_0960	3577.55	0.18873	0.153142	1.23238	0.217807	0.999664
gene-GBSCOH1_0961	569.437	-0.152613	0.142032	-1.0745	0.282598	0.999664
gene-GBSCOH1_0962	25.1747	-0.208182	0.346933	-0.600064	0.548464	0.999664
gene-GBSCOH1_0963	2904.42	-0.0320884	0.110664	-0.289962	0.771846	0.999664
gene-GBSCOH1_0964	6285.45	0.0802813	0.209855	0.382556	0.702049	0.999664
gene-GBSCOH1_0965	2344.01	0.0215633	0.150837	0.142958	0.886324	0.999664
gene-GBSCOH1_0966	2330.17	0.0862209	0.148849	0.579251	0.56242	0.999664
gene-GBSCOH1_0967	2007.27	0.130542	0.155852	0.837604	0.402253	0.999664
gene-GBSCOH1_0968	1208.41	0.178007	0.138228	1.28778	0.197823	0.999664
gene-GBSCOH1_0969	3177.9	0.120123	0.124522	0.964668	0.334711	0.999664
gene-GBSCOH1_0970	3376.98	0.167686	0.0870636	1.92601	0.0541027	0.999664
gene-GBSCOH1_0971	1885.8	0.090998	0.0970055	0.938071	0.348208	0.999664
gene-GBSCOH1_0972	326.966	-0.156286	0.157141	-0.994555	0.319953	0.999664
gene-GBSCOH1_0973	439.523	0.0708094	0.122599	0.577568	0.563556	0.999664
gene-GBSCOH1_0974	1270.75	-0.110639	0.138421	-0.799289	0.424123	0.999664
gene-GBSCOH1_0975	10106.2	0.10242	0.115952	0.883296	0.377076	0.999664
gene-GBSCOH1_0976	3993.16	0.0362988	0.0705755	0.514326	0.607024	0.999664
gene-GBSCOH1_0977	2854.92	-0.0176037	0.0718852	-0.244887	0.806544	0.999664
gene-GBSCOH1_0978	1817.4	0.00128167	0.0832428	0.0153968	0.987716	0.999664
gene-GBSCOH1_0979	3132.07	0.0371657	0.10218	0.363728	0.716061	0.999664
gene-GBSCOH1_0980	3610.65	0.0290762	0.105277	0.276186	0.782405	0.999664
gene-GBSCOH1_0981	1531.78	-0.00575461	0.11036	-0.0521437	0.958414	0.999664
gene-GBSCOH1_0982	2364.71	0.0213691	0.0758402	0.281765	0.778124	0.999664
gene-GBSCOH1_0983	2334.37	-0.00515973	0.0665276	-0.0775577	0.93818	0.999664
gene-GBSCOH1_0984	775.617	-0.0563355	0.158851	-0.354645	0.722856	0.999664
gene-GBSCOH1_0985	76.059	-0.0688345	0.279761	-0.246047	0.805646	0.999664
gene-GBSCOH1_0986	1141.62	-0.422194	0.218405	-1.93308	0.0532267	0.999664
gene-GBSCOH1_0987	731.601	-0.349281	0.209743	-1.66528	0.0958562	0.999664
gene-GBSCOH1_0988	1387.82	-0.418015	0.254582	-1.64197	0.100597	0.999664
gene-GBSCOH1_0989	525.007	-0.128678	0.168274	-0.764694	0.444454	0.999664
gene-GBSCOH1_0990	2116.37	-0.124022	0.200325	-0.619106	0.535847	0.999664
gene-GBSCOH1_0991	844.481	-0.241753	0.193545	-1.24908	0.211636	0.999664
gene-GBSCOH1_0992	5523.35	-0.0132554	0.199621	-0.0664031	0.947057	0.999664
gene-GBSCOH1_0993	447.176	-0.185275	0.211388	-0.876468	0.380776	0.999664
gene-GBSCOH1_0994	617.492	0.155828	0.208904	0.74593	0.455709	0.999664
gene-GBSCOH1_0995	6129.84	-0.0171383	0.130967	-0.13086	0.895886	0.999664
gene-GBSCOH1_0996	471.959	0.180216	0.153872	1.17121	0.241516	0.999664
gene-GBSCOH1_0997	82.2983	0.0511503	0.236441	0.216334	0.828727	0.999664
gene-GBSCOH1_0998	10029.6	0.214048	0.137273	1.55928	0.11893	0.999664
gene-GBSCOH1_0999	1167.27	-0.0455961	0.0821552	-0.555	0.578895	0.999664
gene-GBSCOH1_1000	950.491	-0.145938	0.0862706	-1.69163	0.0907163	0.999664
gene-GBSCOH1_1001	677.689	-0.266199	0.1406	-1.89331	0.0583171	0.999664
gene-GBSCOH1_1002	433.466	0.169343	0.188746	0.897201	0.369612	0.999664
gene-GBSCOH1_1003	3979.56	0.0149212	0.0827001	0.180425	0.856819	0.999664
gene-GBSCOH1_1004	5055.31	-0.0591902	0.095341	-0.620826	0.534714	0.999664
gene-GBSCOH1_1005	1283.8	0.00713412	0.0900381	0.0792344	0.936846	0.999664
gene-GBSCOH1_1006	2827.11	0.290271	0.24491	1.18521	0.235934	0.999664
gene-GBSCOH1_1007	146.873	0.35003	0.304583	1.14921	0.250468	0.999664
gene-GBSCOH1_1008	1660.38	-0.009378	0.088401	-0.106085	0.915515	0.999664
gene-GBSCOH1_1009	684.812	-0.0539497	0.182212	-0.296082	0.767167	0.999664
gene-GBSCOH1_1010	979.519	0.118324	0.0991492	1.1934	0.232714	0.999664
gene-GBSCOH1_1011	866.128	0.0762288	0.103801	0.734378	0.462718	0.999664
gene-GBSCOH1_1012	276.606	-0.0849989	0.187733	-0.452766	0.650717	0.999664
gene-GBSCOH1_1013	1906.11	0.0295774	0.124655	0.237274	0.812445	0.999664
gene-GBSCOH1_1014	2839.82	-0.0519424	0.114963	-0.45182	0.651398	0.999664
gene-GBSCOH1_1015	1931.72	-0.0730682	0.115567	-0.632256	0.527219	0.999664
gene-GBSCOH1_1016	2194.53	-0.0514008	0.108489	-0.473787	0.635652	0.999664
gene-GBSCOH1_1017	2888.26	-0.0314739	0.124865	-0.252062	0.800993	0.999664
gene-GBSCOH1_1018	1968.24	-0.0331624	0.140503	-0.236026	0.813412	0.999664
gene-GBSCOH1_1019	1534.08	-0.0732132	0.107209	-0.682902	0.494669	0.999664
gene-GBSCOH1_1020	786.445	0.0596207	0.13978	0.426532	0.66972	0.999664
gene-GBSCOH1_1021	1945.02	0.0480679	0.165946	0.28966	0.772076	0.999664
gene-GBSCOH1_1022	1214.68	-0.0788338	0.0993516	-0.793483	0.427496	0.999664
gene-GBSCOH1_1023	3938.77	-0.0238085	0.0910217	-0.261569	0.793654	0.999664
gene-GBSCOH1_1024	2421.62	-0.00440129	0.0967255	-0.0455029	0.963706	0.999664
gene-GBSCOH1_1025	2092.22	-0.0244714	0.0763946	-0.320329	0.748719	0.999664
gene-GBSCOH1_1026	1600.43	-0.0798518	0.100268	-0.796385	0.425808	0.999664
gene-GBSCOH1_1028	454.487	0.0886164	0.105392	0.840829	0.400444	0.999664
gene-GBSCOH1_1029	1939.24	-0.0622386	0.149003	-0.4177	0.676166	0.999664
gene-GBSCOH1_1030	1274.78	-0.0432275	0.132419	-0.326446	0.744087	0.999664
gene-GBSCOH1_1031	8997.45	0.222741	0.26555	0.838791	0.401587	0.999664
gene-GBSCOH1_1032	741.437	-0.152089	0.104486	-1.4556	0.145504	0.999664
gene-GBSCOH1_1033	1288.2	0.0266525	0.362055	0.0736146	0.941317	0.999664
gene-GBSCOH1_1034	385.894	0.160626	0.136311	1.17838	0.238646	0.999664
gene-GBSCOH1_1035	58.0841	0.0203448	0.276533	0.073571	0.941352	0.999664
gene-GBSCOH1_1036	208.784	0.142765	0.186906	0.763832	0.444967	0.999664
gene-GBSCOH1_1037	2200.38	0.363732	0.235485	1.54461	0.122441	0.999664
gene-GBSCOH1_1038	955.603	0.0248072	0.113452	0.218658	0.826917	0.999664
gene-GBSCOH1_1039	1643.86	0.506729	0.306979	1.6507	0.0988004	0.999664
gene-GBSCOH1_1040	3004.55	0.0197592	0.152348	0.129697	0.896806	0.999664
gene-GBSCOH1_1041	9202	0.125063	0.57027	0.219305	0.826413	0.999664
gene-GBSCOH1_1042	2254.92	0.0307918	0.578034	0.0532699	0.957517	0.999664
gene-GBSCOH1_1043	6015.37	0.0258085	0.575875	0.0448162	0.964254	0.999664
gene-GBSCOH1_1044	1823.88	-0.0227406	0.544341	-0.0417764	0.966677	0.999664
gene-GBSCOH1_1045	5813.37	-0.040751	0.55325	-0.0736574	0.941283	0.999664
gene-GBSCOH1_1046	1912.42	-0.0882198	0.378494	-0.233081	0.815698	0.999664
gene-GBSCOH1_1047	3898.12	-0.0385992	0.356033	-0.108414	0.913667	0.999664
gene-GBSCOH1_1048	1786.99	-0.2014	0.140443	-1.43403	0.151563	0.999664
gene-GBSCOH1_1049	217.863	0.110125	0.181117	0.608033	0.543166	0.999664
gene-GBSCOH1_1050	627.574	-0.0808934	0.239244	-0.338121	0.735272	0.999664
gene-GBSCOH1_1051	191.738	-0.271494	0.183999	-1.47552	0.140073	0.999664
gene-GBSCOH1_1052	924.003	-0.034153	0.152893	-0.223377	0.823242	0.999664
gene-GBSCOH1_1053	196.744	-0.0893177	0.231887	-0.385179	0.700105	0.999664
gene-GBSCOH1_1054	426.106	-0.202066	0.192094	-1.05191	0.292841	0.999664
gene-GBSCOH1_1055	1426.25	0.0229658	0.11036	0.208098	0.835153	0.999664
rna-HG939456.1:1109492..1109563	55.468	-0.196917	0.344276	-0.571974	0.56734	0.999664
gene-GBSCOH1_1056	53832.2	0.0163605	0.129345	0.126488	0.899346	0.999664
rna-HG939456.1:1110964..1111035	6.38748	0.105531	0.695696	0.151692	0.87943	0.999664
rna-HG939456.1:1111041..1111121	10.2416	-0.343827	0.488898	-0.703269	0.481888	0.999664
gene-GBSCOH1_1057	269.323	-0.582733	0.378487	-1.53964	0.123649	0.999664
gene-GBSCOH1_1058	7742.09	0.0036393	0.075189	0.0484021	0.961396	0.999664
gene-GBSCOH1_1059	5806.61	0.0465042	0.0669187	0.694936	0.487096	0.999664
gene-GBSCOH1_1060	3219.51	0.0805827	0.0792872	1.01634	0.309468	0.999664
gene-GBSCOH1_1061	540.237	-0.0749602	0.124633	-0.601446	0.547543	0.999664
gene-GBSCOH1_1062	854.845	0.0252449	0.120013	0.210352	0.833393	0.999664
gene-GBSCOH1_1063	5094.73	0.0130595	0.11686	0.111753	0.911019	0.999664
gene-GBSCOH1_1064	5006.7	-0.0453798	0.182607	-0.24851	0.80374	0.999664
gene-GBSCOH1_1065	1858.77	-0.160159	0.242919	-0.659313	0.509695	0.999664
gene-GBSCOH1_1066	4531.97	-0.0847177	0.169185	-0.50074	0.616554	0.999664
gene-GBSCOH1_1067	5400.42	0.0215369	0.124762	0.172623	0.862947	0.999664
gene-GBSCOH1_1068	6502.09	-0.00419196	0.109734	-0.038201	0.969527	0.999664
gene-GBSCOH1_1069	5521.92	-0.0179602	0.112514	-0.159626	0.873176	0.999664
gene-GBSCOH1_1070	5113.54	0.0251118	0.108209	0.232068	0.816485	0.999664
gene-GBSCOH1_1071	5342.84	0.0332072	0.109399	0.303543	0.761476	0.999664
gene-GBSCOH1_1072	5163.56	0.0107911	0.123489	0.0873848	0.930366	0.999664
gene-GBSCOH1_1073	2196.93	0.0110545	0.145978	0.0757267	0.939637	0.999664
gene-GBSCOH1_1074	2397.67	0.00146839	0.110332	0.0133088	0.989381	0.999664
gene-GBSCOH1_1075	8077.23	0.0262432	0.0944122	0.277964	0.78104	0.999664
gene-GBSCOH1_1076	5649.24	0.0487144	0.0941052	0.517659	0.604696	0.999664
gene-GBSCOH1_1077	4056.76	-0.01778	0.125775	-0.141364	0.887583	0.999664
gene-GBSCOH1_1078	3677.72	-0.00686428	0.132448	-0.0518262	0.958667	0.999664
gene-GBSCOH1_1079	7841.97	0.0214	0.116081	0.184353	0.853737	0.999664
gene-GBSCOH1_1080	703.505	0.0176554	0.109134	0.161777	0.871481	0.999664
gene-GBSCOH1_1081	3.69185	-0.734119	1.0266	-0.715099	0.474548	0.999664
gene-GBSCOH1_1082	27.593	0.0657149	0.319435	0.205723	0.837008	0.999664
gene-GBSCOH1_1083	4175.08	-0.0101695	0.103829	-0.0979452	0.921976	0.999664
gene-GBSCOH1_1084	3529.39	0.0109405	0.109145	0.100238	0.920156	0.999664
gene-GBSCOH1_1085	5596.63	0.00561534	0.112473	0.0499259	0.960181	0.999664
gene-GBSCOH1_1086	3279.8	-0.0125475	0.138187	-0.0908008	0.927651	0.999664
gene-GBSCOH1_1087	1536.17	-0.0267639	0.105245	-0.2543	0.799264	0.999664
gene-GBSCOH1_1088	3713.74	-0.0780305	0.0934305	-0.835172	0.403621	0.999664
gene-GBSCOH1_1089	1581.87	-0.0671593	0.116104	-0.57844	0.562967	0.999664
gene-GBSCOH1_1090	2681.3	0.0534322	0.0997686	0.535561	0.592262	0.999664
gene-GBSCOH1_1091	1735.45	0.0336868	0.129644	0.259841	0.794987	0.999664
gene-GBSCOH1_1092	6311.9	-0.0111852	0.0769587	-0.14534	0.884443	0.999664
gene-GBSCOH1_1093	464.877	-0.0333522	0.147623	-0.225927	0.821258	0.999664
gene-GBSCOH1_1094	298.865	-0.0980421	0.159833	-0.613403	0.53961	0.999664
gene-GBSCOH1_1095	243.829	-0.0248496	0.176819	-0.140537	0.888236	0.999664
gene-GBSCOH1_1096	1147.58	-0.0584375	0.0799817	-0.730637	0.465001	0.999664
gene-GBSCOH1_1097	13954.6	0.140942	0.250942	0.561651	0.574354	0.999664
gene-GBSCOH1_1098	33512.3	0.130157	0.24252	0.536685	0.591485	0.999664
gene-GBSCOH1_1099	3239.12	0.00209215	0.12024	0.0173998	0.986118	0.999664
gene-GBSCOH1_1100	2573.91	-0.00117762	0.102518	-0.0114869	0.990835	0.999664
gene-GBSCOH1_1101	801.959	0.0222533	0.123739	0.179841	0.857277	0.999664
gene-GBSCOH1_1102	682.793	0.00391097	0.125316	0.0312089	0.975103	0.999664
gene-GBSCOH1_1103	2786.49	0.16675	0.0823358	2.02525	0.0428421	0.999664
gene-GBSCOH1_1104	8048.47	-0.0274081	0.0867441	-0.315965	0.752029	0.999664
gene-GBSCOH1_1105	4078.39	-0.0542697	0.102574	-0.529076	0.596753	0.999664
gene-GBSCOH1_1106	4242.17	-0.0618428	0.105333	-0.587114	0.557127	0.999664
gene-GBSCOH1_1107	1417.55	-0.0983286	0.213393	-0.460786	0.644952	0.999664
gene-GBSCOH1_1108	1025.07	-0.0664751	0.105501	-0.630093	0.528634	0.999664
gene-GBSCOH1_1109	675.982	-0.211238	0.157121	-1.34443	0.17881	0.999664
gene-GBSCOH1_1110	888.731	-0.159837	0.114213	-1.39946	0.161675	0.999664
gene-GBSCOH1_1111	1971.54	-0.146348	0.136497	-1.07217	0.283645	0.999664
gene-GBSCOH1_1112	2807.32	-0.0578331	0.10088	-0.573283	0.566453	0.999664
gene-GBSCOH1_1113	4802.59	-0.0150215	0.0650815	-0.230811	0.817462	0.999664
gene-GBSCOH1_1114	2588.19	0.0662488	0.0792177	0.836288	0.402993	0.999664
gene-GBSCOH1_1115	2351.47	0.0166688	0.0744623	0.223855	0.82287	0.999664
gene-GBSCOH1_1116	1287.33	0.0162102	0.072869	0.222456	0.823959	0.999664
gene-GBSCOH1_1117	2025.88	0.00649708	0.0800316	0.0811814	0.935298	0.999664
gene-GBSCOH1_1118	472.421	0.145369	0.156503	0.928856	0.352964	0.999664
gene-GBSCOH1_1119	515.108	0.100764	0.177082	0.569025	0.569339	0.999664
gene-GBSCOH1_1120	132.662	0.0627024	0.168338	0.37248	0.709535	0.999664
gene-GBSCOH1_1121	313.856	-0.0450982	0.167275	-0.269605	0.787464	0.999664
gene-GBSCOH1_1122	248.004	0.221432	0.143221	1.54609	0.122084	0.999664
gene-GBSCOH1_1123	1929.15	-0.0905164	0.146874	-0.616286	0.537706	0.999664
gene-GBSCOH1_1124	1820.74	-0.0740125	0.132735	-0.557598	0.577119	0.999664
gene-GBSCOH1_1125	10635.8	-0.0361718	0.0938322	-0.385494	0.699871	0.999664
gene-GBSCOH1_1126	2290.24	-0.0252297	0.101221	-0.249255	0.803164	0.999664
gene-GBSCOH1_1127	1677.19	-0.0535439	0.188764	-0.283655	0.776675	0.999664
gene-GBSCOH1_1128	2.0859	-0.458542	1.01766	-0.450586	0.652288	0.999664
gene-GBSCOH1_1130	1342.47	0.0955209	0.108885	0.877267	0.380342	0.999664
gene-GBSCOH1_1131	612.395	-0.0538738	0.181666	-0.296555	0.766807	0.999664
gene-GBSCOH1_1132	1829.16	-0.0438587	0.107332	-0.408625	0.682815	0.999664
gene-GBSCOH1_1133	2743.31	0.166367	0.162595	1.0232	0.306215	0.999664
gene-GBSCOH1_1134	2503.33	0.0692325	0.141722	0.488508	0.62519	0.999664
gene-GBSCOH1_1135	753.622	0.0836243	0.165152	0.506347	0.612613	0.999664
gene-GBSCOH1_1136	5.52165	0.20685	0.769371	0.268856	0.78804	0.999664
gene-GBSCOH1_1137	49.6784	-0.129708	0.238955	-0.542816	0.587257	0.999664
gene-GBSCOH1_1138	302.396	-0.146828	0.254136	-0.577754	0.56343	0.999664
gene-GBSCOH1_1139	1194.08	-0.0673796	0.177828	-0.378903	0.70476	0.999664
gene-GBSCOH1_1140	3949.68	-0.207822	0.225896	-0.919989	0.357579	0.999664
gene-GBSCOH1_1141	526.179	0.144155	0.114831	1.25536	0.209346	0.999664
gene-GBSCOH1_1142	105.279	0.036087	0.223045	0.161793	0.871469	0.999664
gene-GBSCOH1_1143	50.8891	0.0796668	0.319657	0.249226	0.803186	0.999664
gene-GBSCOH1_1144	7085.72	0.019573	0.112602	0.173825	0.862003	0.999664
gene-GBSCOH1_1145	490.624	0.0466907	0.145505	0.320887	0.748296	0.999664
gene-GBSCOH1_1146	509.564	0.0921624	0.114935	0.801864	0.422632	0.999664
gene-GBSCOH1_1147	176.531	0.10331	0.148882	0.693904	0.487742	0.999664
gene-GBSCOH1_1148	34.4531	-0.23338	0.267908	-0.871118	0.38369	0.999664
gene-GBSCOH1_1149	131.486	0.147773	0.186114	0.793991	0.427201	0.999664
gene-GBSCOH1_1150	53.7001	-0.0259123	0.231688	-0.111841	0.910949	0.999664
gene-GBSCOH1_1151	2.82365	-0.318164	0.947396	-0.33583	0.736999	0.999664
gene-GBSCOH1_1152	268.436	0.00553756	0.157337	0.0351955	0.971924	0.999664
gene-GBSCOH1_1153	3368.63	-0.050765	0.115282	-0.440355	0.65968	0.999664
gene-GBSCOH1_1154	20.7153	-0.227709	0.380568	-0.59834	0.549613	0.999664
gene-GBSCOH1_1155	68.8579	-0.122591	0.22537	-0.543953	0.586474	0.999664
gene-GBSCOH1_1156	200.363	-0.0146314	0.182914	-0.0799905	0.936245	0.999664
gene-GBSCOH1_1157	90.2219	-0.0801098	0.222307	-0.360356	0.718581	0.999664
gene-GBSCOH1_1158	34.5974	-0.157092	0.350531	-0.448154	0.654042	0.999664
gene-GBSCOH1_1159	526.055	0.00330117	0.105687	0.0312352	0.975082	0.999664
gene-GBSCOH1_1163	43729.4	0.137852	0.101255	1.36143	0.173378	0.999664
gene-GBSCOH1_1164	55389	0.133773	0.107045	1.24969	0.211412	0.999664
gene-GBSCOH1_1165	1280.86	0.101863	0.244692	0.416291	0.677197	0.999664
gene-GBSCOH1_1166	1216.55	-0.0406235	0.121863	-0.333354	0.738867	0.999664
gene-GBSCOH1_1167	1685.1	0.000459184	0.109082	0.00420953	0.996641	0.999664
gene-GBSCOH1_1168	144.292	0.0811481	0.212815	0.381308	0.702974	0.999664
gene-GBSCOH1_1169	129.005	0.0130026	0.171175	0.0759608	0.93945	0.999664
gene-GBSCOH1_1170	156.537	-0.167312	0.154091	-1.0858	0.277568	0.999664
gene-GBSCOH1_1171	3680.14	0.00929969	0.0764903	0.12158	0.903232	0.999664
gene-GBSCOH1_1172	5851.87	-0.0422449	0.0576234	-0.733121	0.463485	0.999664
gene-GBSCOH1_1173	363.345	0.00672747	0.173591	0.0387548	0.969086	0.999664
gene-GBSCOH1_1174	1886.51	-0.100757	0.119144	-0.845675	0.397734	0.999664
gene-GBSCOH1_1175	1978	-0.0175304	0.0873269	-0.200744	0.840899	0.999664
gene-GBSCOH1_1176	1505.82	-0.101688	0.103292	-0.984467	0.324886	0.999664
gene-GBSCOH1_1177	2383.66	0.120479	0.0849187	1.41876	0.15597	0.999664
gene-GBSCOH1_1178	8348.75	0.152514	0.233074	0.65436	0.51288	0.999664
gene-GBSCOH1_1179	12679.9	0.0929495	0.309258	0.300557	0.763753	0.999664
gene-GBSCOH1_1180	17940	0.0132391	0.265154	0.0499299	0.960178	0.999664
gene-GBSCOH1_1181	2414.88	0.234455	0.210136	1.11573	0.264538	0.999664
gene-GBSCOH1_1182	196.349	-0.136791	0.177389	-0.771137	0.440626	0.999664
gene-GBSCOH1_1183	1738.67	-0.0943966	0.161119	-0.585883	0.557954	0.999664
gene-GBSCOH1_1184	1323.37	-0.160406	0.0949975	-1.68853	0.0913103	0.999664
gene-GBSCOH1_1185	1106.66	-0.0235678	0.116343	-0.202572	0.839469	0.999664
gene-GBSCOH1_1186	588.143	-0.170299	0.156154	-1.09058	0.275458	0.999664
gene-GBSCOH1_1187	1289.85	-0.0340896	0.130476	-0.261271	0.793883	0.999664
gene-GBSCOH1_1188	719.315	-0.0650744	0.129141	-0.503901	0.614331	0.999664
gene-GBSCOH1_1189	494.627	-0.0752814	0.154345	-0.487746	0.62573	0.999664
gene-GBSCOH1_1190	1345.15	0.0816458	0.101342	0.805647	0.420446	0.999664
gene-GBSCOH1_1191	1136.89	0.0880329	0.102461	0.859182	0.39024	0.999664
gene-GBSCOH1_1192	189.399	-0.272792	0.174919	-1.55954	0.118869	0.999664
gene-GBSCOH1_1193	2337.47	0.283388	0.16642	1.70285	0.0885968	0.999664
gene-GBSCOH1_1194	1592.47	0.0630528	0.165278	0.381495	0.702836	0.999664
gene-GBSCOH1_1195	6142.08	0.0842764	0.174724	0.482339	0.629565	0.999664
gene-GBSCOH1_1196	3755.9	0.100786	0.126614	0.79601	0.426026	0.999664
gene-GBSCOH1_1197	4682.75	0.00354551	0.0830729	0.0426794	0.965957	0.999664
gene-GBSCOH1_1198	3764.08	-0.0449638	0.0946153	-0.475227	0.634625	0.999664
gene-GBSCOH1_1199	450.946	0.104671	0.104297	1.00359	0.315574	0.999664
gene-GBSCOH1_1200	320.444	0.207989	0.132103	1.57445	0.115383	0.999664
gene-GBSCOH1_1201	3949.43	-0.00415878	0.088245	-0.0471277	0.962411	0.999664
gene-GBSCOH1_1202	1888.61	-0.118938	0.102528	-1.16005	0.246027	0.999664
gene-GBSCOH1_1203	4502.77	-0.0507035	0.089751	-0.564935	0.572118	0.999664
gene-GBSCOH1_1204	1508.28	0.0248767	0.116784	0.213015	0.831315	0.999664
gene-GBSCOH1_1205	432.96	0.00405329	0.142424	0.0284593	0.977296	0.999664
gene-GBSCOH1_1206	548.595	-0.019519	0.143697	-0.135834	0.891952	0.999664
gene-GBSCOH1_1207	10462.1	0.078944	0.232756	0.339171	0.734481	0.999664
gene-GBSCOH1_1208	7236.02	0.115863	0.221905	0.52213	0.60158	0.999664
gene-GBSCOH1_1209	5643.88	-0.0366814	0.143995	-0.254741	0.798923	0.999664
gene-GBSCOH1_1210	1881.52	0.099643	0.109056	0.913684	0.360883	0.999664
gene-GBSCOH1_1211	6345.82	0.172644	0.173975	0.992347	0.321028	0.999664
gene-GBSCOH1_1212	2704	0.0505456	0.146341	0.345397	0.729796	0.999664
gene-GBSCOH1_1213	2625.07	-0.0087789	0.128492	-0.0683228	0.945529	0.999664
gene-GBSCOH1_1214	1198.48	-0.0190322	0.124133	-0.153321	0.878145	0.999664
gene-GBSCOH1_1215	664.741	-0.0559707	0.177395	-0.315515	0.752371	0.999664
gene-GBSCOH1_1216	202.068	-0.199156	0.210422	-0.946459	0.343914	0.999664
rna-HG939456.1:1278876..1278947	2.68581	-0.207168	0.944042	-0.219448	0.826301	0.999664
rna-HG939456.1:1278956..1279027	4.31589	-1.33442	0.940636	-1.41864	0.156005	0.999664
gene-GBSCOH1_1217	2480.5	-0.0357543	0.136477	-0.261981	0.793336	0.999664
gene-GBSCOH1_1218	7288.49	0.147643	0.0813672	1.81452	0.0695973	0.999664
gene-GBSCOH1_1219	8682.53	0.135359	0.108569	1.24676	0.212487	0.999664
gene-GBSCOH1_1220	11898.4	-0.0335884	0.0907696	-0.37004	0.711353	0.999664
gene-GBSCOH1_1221	6654.53	0.0121268	0.103153	0.117561	0.906415	0.999664
gene-GBSCOH1_1222	9817.13	-0.0494495	0.0975981	-0.506664	0.61239	0.999664
gene-GBSCOH1_1223	3510.37	-0.020718	0.098255	-0.210859	0.832997	0.999664
gene-GBSCOH1_1224	2384.25	0.0401784	0.108347	0.37083	0.710764	0.999664
gene-GBSCOH1_1225	800.594	0.0126594	0.112387	0.112641	0.910315	0.999664
gene-GBSCOH1_1226	2668.71	0.0760382	0.0949487	0.800834	0.423228	0.999664
gene-GBSCOH1_1227	735.745	0.0721478	0.089045	0.81024	0.417802	0.999664
gene-GBSCOH1_1228	1661.11	0.0462395	0.0954156	0.484611	0.627952	0.999664
gene-GBSCOH1_1229	11129.8	0.115508	0.141615	0.815644	0.414704	0.999664
gene-GBSCOH1_1230	15291.7	0.0961497	0.131344	0.732043	0.464142	0.999664
gene-GBSCOH1_1231	15613.9	0.0607557	0.149737	0.40575	0.684926	0.999664
gene-GBSCOH1_1232	2529.03	-0.058026	0.0994629	-0.583393	0.559629	0.999664
gene-GBSCOH1_1233	3305.93	-0.0352811	0.133414	-0.264449	0.791434	0.999664
gene-GBSCOH1_1234	2274.78	-0.162735	0.115155	-1.41319	0.157601	0.999664
gene-GBSCOH1_1235	852.793	0.0375461	0.123005	0.305242	0.760182	0.999664
gene-GBSCOH1_1236	4413.76	-0.0571719	0.0933098	-0.61271	0.540068	0.999664
gene-GBSCOH1_1237	3061.22	-0.0672068	0.0723947	-0.928339	0.353232	0.999664
gene-GBSCOH1_1238	2281.21	-0.100623	0.0853834	-1.17848	0.238604	0.999664
gene-GBSCOH1_1239	2392.3	-0.141009	0.0955924	-1.47511	0.140183	0.999664
gene-GBSCOH1_1240	2391.34	-0.114995	0.101	-1.13856	0.254886	0.999664
gene-GBSCOH1_1241	3480.93	-0.106702	0.0990071	-1.07772	0.281158	0.999664
gene-GBSCOH1_1242	912.946	-0.0803225	0.122673	-0.654771	0.512615	0.999664
gene-GBSCOH1_1243	2706.11	-0.0588351	0.128658	-0.457298	0.647457	0.999664
gene-GBSCOH1_1244	2391.94	-0.0672758	0.139269	-0.483066	0.629049	0.999664
gene-GBSCOH1_1245	1478.71	-0.0955774	0.160773	-0.594485	0.552187	0.999664
gene-GBSCOH1_1246	24800.2	-0.00241	0.100632	-0.0239486	0.980894	0.999664
gene-GBSCOH1_1247	2208.63	0.169002	0.134065	1.26059	0.207455	0.999664
gene-GBSCOH1_1248	1828.94	-0.0216446	0.082671	-0.261817	0.793463	0.999664
gene-GBSCOH1_1249	1125	0.0176117	0.103729	0.169786	0.865179	0.999664
gene-GBSCOH1_1250	3005.76	-0.130154	0.148358	-0.8773	0.380324	0.999664
gene-GBSCOH1_1251	3930.21	-0.218627	0.199933	-1.0935	0.274173	0.999664
gene-GBSCOH1_1252	6448.97	-0.0151512	0.0880607	-0.172054	0.863395	0.999664
gene-GBSCOH1_1253	12437.8	0.162293	0.120815	1.34332	0.179169	0.999664
gene-GBSCOH1_1254	10285.5	0.125456	0.126518	0.991602	0.321392	0.999664
gene-GBSCOH1_1255	21472.7	-0.00142295	0.173943	-0.00818057	0.993473	0.999664
gene-GBSCOH1_1256	3691.27	0.0669188	0.0753694	0.887876	0.374607	0.999664
gene-GBSCOH1_1257	1999.24	0.0874577	0.0871043	1.00406	0.315351	0.999664
gene-GBSCOH1_1258	506.929	0.0122201	0.111742	0.10936	0.912917	0.999664
gene-GBSCOH1_1259	1496.68	0.0747061	0.0933131	0.800597	0.423365	0.999664
gene-GBSCOH1_1260	3748.92	0.0707169	0.0787195	0.898341	0.369004	0.999664
gene-GBSCOH1_1261	2962.02	-0.179483	0.0933385	-1.92293	0.0544889	0.999664
gene-GBSCOH1_1262	2500.17	-0.0430649	0.092379	-0.466176	0.641089	0.999664
gene-GBSCOH1_1263	1196.22	-0.0827864	0.249997	-0.33115	0.740531	0.999664
gene-GBSCOH1_1264	3344.31	0.0362453	0.1385	0.261699	0.793554	0.999664
gene-GBSCOH1_1265	1352.92	-0.0346372	0.152201	-0.227575	0.819977	0.999664
gene-GBSCOH1_1266	1466.91	0.0315113	0.12482	0.252453	0.800691	0.999664
gene-GBSCOH1_1267	1029.37	0.0202741	0.109891	0.184493	0.853626	0.999664
gene-GBSCOH1_1268	6893.07	0.0931616	0.084224	1.10612	0.268676	0.999664
gene-GBSCOH1_1269	4000.2	0.161602	0.179668	0.899446	0.368415	0.999664
gene-GBSCOH1_1270	3711.96	-0.239293	0.115414	-2.07334	0.0381404	0.999664
gene-GBSCOH1_1271	181.376	-0.17202	0.175885	-0.978024	0.328062	0.999664
gene-GBSCOH1_1272	969.9	-0.0963264	0.0947724	-1.0164	0.30944	0.999664
gene-GBSCOH1_1273	1008.74	-0.134485	0.140567	-0.95673	0.338704	0.999664
gene-GBSCOH1_1274	3143.24	0.130324	0.120933	1.07766	0.281188	0.999664
gene-GBSCOH1_1275	2578.89	-0.00162408	0.177487	-0.00915045	0.992699	0.999664
gene-GBSCOH1_1276	3070.82	-0.0254251	0.20228	-0.125693	0.899975	0.999664
gene-GBSCOH1_1277	3791.27	0.0514198	0.217021	0.236935	0.812707	0.999664
gene-GBSCOH1_1278	5007.17	-0.001646	0.212805	-0.00773479	0.993829	0.999664
gene-GBSCOH1_1279	8973.67	0.0590774	0.222573	0.26543	0.790678	0.999664
gene-GBSCOH1_1280	17805.1	0.109467	0.232163	0.471508	0.637278	0.999664
gene-GBSCOH1_1281	723.227	0.00202351	0.156288	0.0129473	0.98967	0.999664
gene-GBSCOH1_1282	218.984	0.0995402	0.134969	0.737504	0.460816	0.999664
gene-GBSCOH1_1283	4548.09	-0.000220929	0.0917276	-0.00240853	0.998078	0.999664
gene-GBSCOH1_1284	3005.97	0.00257121	0.0927314	0.0277275	0.97788	0.999664
gene-GBSCOH1_1285	4768.78	0.0129218	0.0669449	0.193022	0.846942	0.999664
gene-GBSCOH1_1286	4713.91	-0.0436243	0.0601289	-0.725514	0.468137	0.999664
gene-GBSCOH1_1287	3517.16	-0.0272483	0.0751428	-0.36262	0.716889	0.999664
gene-GBSCOH1_1288	4377.51	-0.0295266	0.0723412	-0.408157	0.683158	0.999664
gene-GBSCOH1_1289	5158.64	-0.0216751	0.0870537	-0.248986	0.803372	0.999664
gene-GBSCOH1_1290	2999.29	0.0231538	0.0965135	0.239902	0.810406	0.999664
gene-GBSCOH1_1291	2763.56	-0.0716109	0.0749582	-0.955345	0.339403	0.999664
gene-GBSCOH1_1292	3723.23	-0.0362659	0.088178	-0.411281	0.680867	0.999664
gene-GBSCOH1_1293	426.532	-0.251977	0.213392	-1.18081	0.237677	0.999664
gene-GBSCOH1_1294	667.946	-0.190753	0.196461	-0.970945	0.331576	0.999664
gene-GBSCOH1_1295	1511.82	-0.13284	0.109099	-1.2176	0.223374	0.999664
gene-GBSCOH1_1296	1700.95	-0.156639	0.129734	-1.20739	0.227284	0.999664
gene-GBSCOH1_1297	2753	0.0685608	0.0850754	0.805883	0.42031	0.999664
gene-GBSCOH1_1298	1817.21	-0.00680981	0.0734465	-0.092718	0.926128	0.999664
gene-GBSCOH1_1299	5061	-0.009131	0.086793	-0.105204	0.916214	0.999664
gene-GBSCOH1_1300	3614.33	-0.167371	0.209458	-0.799068	0.424251	0.999664
gene-GBSCOH1_1301	4451.9	0.130468	0.254175	0.5133	0.607741	0.999664
gene-GBSCOH1_1302	0.881824	-1.335	1.82794	-0.730332	0.465188	0.999664
gene-GBSCOH1_1303	0.140676	-0.713061	3.53381	-0.201782	0.840087	0.999664
gene-GBSCOH1_1304	408.454	0.168715	0.263549	0.640166	0.522064	0.999664
gene-GBSCOH1_1305	236.796	-0.0537496	0.237889	-0.225944	0.821245	0.999664
gene-GBSCOH1_1306	507.285	-0.0928299	0.208506	-0.445215	0.656165	0.999664
gene-GBSCOH1_1307	87.1544	0.212943	0.23556	0.903987	0.366002	0.999664
gene-GBSCOH1_1308	163.152	0.291365	0.294942	0.987869	0.323217	0.999664
gene-GBSCOH1_1309	8018.54	0.296857	0.274464	1.08159	0.279435	0.999664
gene-GBSCOH1_1310	0.610907	1.7435	2.52292	0.691064	0.489525	0.999664
gene-GBSCOH1_1311	83.704	-0.200885	0.353674	-0.567995	0.570038	0.999664
gene-GBSCOH1_1312	343.933	0.178402	0.120664	1.4785	0.139274	0.999664
gene-GBSCOH1_1313	1295.41	0.0996745	0.141837	0.702741	0.482217	0.999664
gene-GBSCOH1_1314	729.634	0.0713129	0.128735	0.553951	0.579612	0.999664
gene-GBSCOH1_1315	1713.44	-0.0416548	0.133179	-0.312773	0.754453	0.999664
gene-GBSCOH1_1316	5422.01	0.203273	0.218563	0.930043	0.352349	0.999664
gene-GBSCOH1_1317	1055.45	-0.0209156	0.114538	-0.182608	0.855106	0.999664
gene-GBSCOH1_1318	651.815	0.0548969	0.158924	0.345428	0.729772	0.999664
gene-GBSCOH1_1319	2343.39	-0.0749836	0.107746	-0.69593	0.486473	0.999664
gene-GBSCOH1_1320	1.98693	0.748881	1.19886	0.624662	0.532193	0.999664
gene-GBSCOH1_1321	78.9915	-0.140159	0.206341	-0.679262	0.496972	0.999664
gene-GBSCOH1_1322	300.621	-0.150191	0.174496	-0.860714	0.389396	0.999664
gene-GBSCOH1_1323	443.771	-0.0859231	0.148491	-0.578641	0.562831	0.999664
gene-GBSCOH1_1324	1314.42	0.0245617	0.118077	0.208014	0.835218	0.999664
gene-GBSCOH1_1325	4205.43	0.12921	0.175969	0.734276	0.46278	0.999664
gene-GBSCOH1_1326	2365.83	-0.084431	0.108493	-0.778214	0.436443	0.999664
gene-GBSCOH1_1327	25391.1	0.126644	0.116351	1.08846	0.27639	0.999664
gene-GBSCOH1_1328	13029.1	0.176501	0.134328	1.31395	0.188863	0.999664
gene-GBSCOH1_1329	467.101	-0.281912	0.293336	-0.961054	0.336525	0.999664
gene-GBSCOH1_1330	213.615	0.105628	0.166867	0.633004	0.526731	0.999664
gene-GBSCOH1_1331	5377.35	-0.0155823	0.0993167	-0.156895	0.875327	0.999664
gene-GBSCOH1_1332	72.9721	-0.341457	0.365024	-0.935437	0.349563	0.999664
gene-GBSCOH1_1333	2037.02	-0.0902079	0.11717	-0.769889	0.441366	0.999664
gene-GBSCOH1_1334	1482.45	0.0702982	0.144355	0.486983	0.62627	0.999664
gene-GBSCOH1_1335	1746.78	0.258426	0.331631	0.779259	0.435827	0.999664
gene-GBSCOH1_1336	7.49102	0.452072	0.612969	0.737511	0.460811	0.999664
gene-GBSCOH1_1337	179.307	-0.0347528	0.216317	-0.160657	0.872364	0.999664
gene-GBSCOH1_1338	4338.14	0.277036	0.282813	0.979573	0.327297	0.999664
gene-GBSCOH1_1339	1602.01	0.023194	0.126324	0.183606	0.854322	0.999664
gene-GBSCOH1_1340	2241.73	0.259278	0.244204	1.06173	0.28836	0.999664
gene-GBSCOH1_1341	1175.37	-0.0541916	0.127528	-0.424938	0.670882	0.999664
gene-GBSCOH1_1342	4432.56	-0.078395	0.0790877	-0.991242	0.321568	0.999664
gene-GBSCOH1_1343	1414.97	0.203454	0.0965318	2.10764	0.0350621	0.999664
gene-GBSCOH1_1344	6036.12	0.102116	0.0689477	1.48107	0.138588	0.999664
gene-GBSCOH1_1345	1029.72	-0.0121116	0.109945	-0.110161	0.912282	0.999664
gene-GBSCOH1_1346	1282.31	0.0030002	0.126283	0.0237577	0.981046	0.999664
gene-GBSCOH1_1347	780.535	0.137238	0.131362	1.04474	0.296144	0.999664
gene-GBSCOH1_1348	216.103	-0.0597538	0.130899	-0.456487	0.64804	0.999664
gene-GBSCOH1_1349	242.073	-0.0212956	0.131983	-0.161351	0.871817	0.999664
gene-GBSCOH1_1350	259.503	-0.0471405	0.15303	-0.308046	0.758047	0.999664
gene-GBSCOH1_1351	175.159	-0.0998414	0.162329	-0.615057	0.538517	0.999664
gene-GBSCOH1_1352	249.464	0.129308	0.212706	0.607918	0.543242	0.999664
gene-GBSCOH1_1353	7.95803	-0.201639	0.696202	-0.289628	0.772101	0.999664
gene-GBSCOH1_1354	60.8557	-0.0224765	0.221518	-0.101466	0.919181	0.999664
gene-GBSCOH1_1355	94.3324	-0.449187	0.255884	-1.75543	0.0791851	0.999664
gene-GBSCOH1_1356	2532.64	-0.0844963	0.107874	-0.783288	0.433458	0.999664
gene-GBSCOH1_1357	5383.04	-0.0535883	0.0600316	-0.892669	0.372035	0.999664
gene-GBSCOH1_1358	1546.63	-0.0700068	0.122848	-0.569865	0.568769	0.999664
gene-GBSCOH1_1359	2444.87	-0.0890691	0.110146	-0.808644	0.41872	0.999664
gene-GBSCOH1_1360	752.461	-0.0032728	0.126596	-0.0258523	0.979375	0.999664
gene-GBSCOH1_1361	381	-0.163601	0.188534	-0.867755	0.385529	0.999664
gene-GBSCOH1_1362	877.962	-0.0524987	0.131064	-0.400559	0.688745	0.999664
gene-GBSCOH1_1363	2912.53	-0.0979054	0.141582	-0.69151	0.489245	0.999664
gene-GBSCOH1_1364	5428.56	0.25295	0.217456	1.16322	0.244741	0.999664
gene-GBSCOH1_1365	125.331	0.109245	0.159585	0.684556	0.493624	0.999664
gene-GBSCOH1_1366	1215.04	0.0316399	0.0948792	0.333475	0.738775	0.999664
gene-GBSCOH1_1367	1607.27	0.00956864	0.117693	0.0813016	0.935202	0.999664
gene-GBSCOH1_1368	3960.87	0.0833197	0.133076	0.626105	0.531246	0.999664
gene-GBSCOH1_1369	3639.96	-0.0226341	0.155507	-0.14555	0.884277	0.999664
gene-GBSCOH1_1370	38.7149	-0.145791	0.319429	-0.45641	0.648095	0.999664
gene-GBSCOH1_1371	27.0633	0.10059	0.308899	0.325641	0.744696	0.999664
gene-GBSCOH1_1372	61.157	0.0409427	0.24984	0.163875	0.869829	0.999664
gene-GBSCOH1_1373	59.2719	0.116442	0.239639	0.485909	0.627032	0.999664
gene-GBSCOH1_1374	96.1371	0.0363246	0.203354	0.178627	0.85823	0.999664
gene-GBSCOH1_1375	138.479	0.00206943	0.167048	0.0123882	0.990116	0.999664
gene-GBSCOH1_1376	40270	0.128178	0.0895243	1.43177	0.152211	0.999664
gene-GBSCOH1_1377	26054.4	0.113781	0.120156	0.946941	0.343669	0.999664
gene-GBSCOH1_1378	3.4657	-0.380644	0.941614	-0.404246	0.686032	0.999664
gene-GBSCOH1_1379	1339.97	-0.0474075	0.186152	-0.25467	0.798978	0.999664
gene-GBSCOH1_1380	830.559	-0.0191716	0.168857	-0.113538	0.909604	0.999664
gene-GBSCOH1_1381	1162.79	0.140442	0.172924	0.812158	0.416701	0.999664
gene-GBSCOH1_1382	453.3	0.239875	0.260231	0.921778	0.356645	0.999664
gene-GBSCOH1_1383	3.83271	-0.537395	0.934017	-0.575359	0.565048	0.999664
gene-GBSCOH1_1384	21.3949	-0.129709	0.42349	-0.306286	0.759387	0.999664
gene-GBSCOH1_1385	1744.66	-0.0233835	0.0996208	-0.234725	0.814422	0.999664
gene-GBSCOH1_1386	4468.17	-0.0115586	0.0795973	-0.145214	0.884542	0.999664
gene-GBSCOH1_1387	1445.37	0.055134	0.1124	0.490517	0.623768	0.999664
gene-GBSCOH1_1388	2351.55	0.0527	0.219747	0.239822	0.810468	0.999664
gene-GBSCOH1_1389	2100.18	0.0593667	0.200485	0.296115	0.767142	0.999664
gene-GBSCOH1_1390	6250.86	0.0445675	0.162279	0.274635	0.783597	0.999664
gene-GBSCOH1_1391	1220.71	0.222693	0.147327	1.51156	0.130645	0.999664
gene-GBSCOH1_1392	1627.76	-0.0134932	0.114762	-0.117575	0.906404	0.999664
gene-GBSCOH1_1393	566.073	0.0378291	0.161256	0.234591	0.814526	0.999664
gene-GBSCOH1_1394	1415.5	-0.00542784	0.143937	-0.0377099	0.969919	0.999664
gene-GBSCOH1_1395	3360.48	-0.0588797	0.0780422	-0.75446	0.450573	0.999664
gene-GBSCOH1_1396	209.519	0.166918	0.204823	0.814939	0.415107	0.999664
gene-GBSCOH1_1397	123.867	0.0788931	0.224937	0.350734	0.725788	0.999664
gene-GBSCOH1_1398	1136.92	-0.116967	0.10347	-1.13044	0.25829	0.999664
gene-GBSCOH1_1399	398.163	-0.143697	0.15093	-0.952077	0.341058	0.999664
gene-GBSCOH1_1400	393.446	-0.185186	0.228395	-0.810812	0.417474	0.999664
gene-GBSCOH1_1401	78.4457	-0.146474	0.210911	-0.69448	0.487381	0.999664
gene-GBSCOH1_1402	149.361	-0.195209	0.201022	-0.97108	0.331508	0.999664
gene-GBSCOH1_1403	264.335	-0.0788227	0.161863	-0.486971	0.626279	0.999664
gene-GBSCOH1_1404	61.4804	-0.0863831	0.273827	-0.315466	0.752408	0.999664
gene-GBSCOH1_1405	205.392	-0.1502	0.244928	-0.61324	0.539717	0.999664
gene-GBSCOH1_1406	504.13	-0.0650972	0.250916	-0.259438	0.795298	0.999664
gene-GBSCOH1_1407	272.776	-0.0698273	0.208703	-0.334576	0.737945	0.999664
gene-GBSCOH1_1408	99.3817	-0.170593	0.299359	-0.569859	0.568773	0.999664
gene-GBSCOH1_1409	76.6855	-0.448838	0.3426	-1.31009	0.190165	0.999664
gene-GBSCOH1_1410	2209.74	-0.0667681	0.116862	-0.571342	0.567768	0.999664
gene-GBSCOH1_1411	11319.6	0.0518683	0.106738	0.48594	0.62701	0.999664
gene-GBSCOH1_1412	1132.45	0.0160198	0.116183	0.137884	0.890332	0.999664
gene-GBSCOH1_1413	200.064	-0.0893794	0.150098	-0.595474	0.551527	0.999664
gene-GBSCOH1_1414	2551.25	0.182311	0.166745	1.09335	0.27424	0.999664
[truncated: 629 more rows]

## Sheet: WTvsCOH1vs∆SagCOH1II_RMS_09
GeneID	Base mean	log2(FC)	StdErr	Wald-Stats	P-value	P-adj
[truncated: 2,103 more rows]
